# Supplementary material for: (E)-N-[3-(Imidazol-1-yl)-1-phenyl­propyl­idene]hydroxyl­amine
Source: Acta Crystallogr Sect E Struct Rep Online. 2012 Feb 10;68(Pt 3):o627. doi: 10.1107/S1600536812004266 (PMC3295422; doi:10.1107/S1600536812004266)
Supplement: Supplementary file 1 [file e-68-0o627-sup1.cif]

##############################################################################
#                                                                            #
# This CIF contains the data in a paper accepted for publication in          #
# Acta Crystallographica Section E. It conforms to the requirements of       #
# Notes for Authors for Acta Crystallographica Section E, and has been       #
# peer reviewed under the auspices of the IUCr Commission on Journals.       #
#                                                                            #
# Full details of the Crystallographic Information File format               #
# are given in the paper "The Crystallographic Information File (CIF):       #
# a New Standard Archive File for Crystallography" by S. R. Hall, F. H.      #
# Allen and I. D. Brown [Acta Cryst. (1991), A47, 655-685].                  #
#                                                                            #
# The current version of the core CIF dictionary is obtainable from          #
# ftp://ftp.iucr.org/pub/cif_core.dic.                                       #
#                                                                            #
# Software is freely available for graphical display of the structure(s)     #
# in this CIF. For information consult the CIF software page                 #
# http://www.iucr.org/resources/cif/software.                                #
#                                                                            #
# This file may be used for bona fide research purposes within the           #
# scientific community so long as proper attribution is given to the journal # 
# article from which it was obtained.                                        #
#                                                                            #
##############################################################################
data_global
_audit_creation_method     'form.cif (version 2.0)'
_journal_data_validation_number     ?
_journal_date_recd_electronic     2012-01-31
_journal_date_accepted     2012-02-01
_journal_name_full     'Acta Crystallographica, Section E'
_journal_year     2012
_journal_volume     68
_journal_issue      3
_journal_page_first     o627
_journal_page_last     o627
_journal_paper_category     QO
_journal_paper_doi     10.1107/S1600536812004266
_journal_coeditor_code     HB6619
_publ_contact_author_name     'Prof. Fun, Hoong-Kun'
_publ_contact_author_address
;
      X-ray Crystallography Unit
      School of Physics
      Universiti Sains Malaysia
      11800 USM, Penang
      MALAYSIA
;
_publ_contact_author_email     'hkfun@usm.my'
_publ_contact_author_fax     '604 6579150'
_publ_contact_author_phone     '604 6533652'
_publ_section_title
;
(<i>E</i>)-<i>N</i>-[3-(Imidazol-1-yl)-1-phenylpropylidene]hydroxylamine
;
loop_
    _publ_author_name
    _publ_author_footnote
    _publ_author_address
    'Hoong-Kun Fun'
;
      Thomson Reuters ResearcherID: A-3561-2009.
;
;     X-ray Crystallography Unit
      School of Physics
      Universiti Sains Malaysia
      11800 USM, Penang
      Malaysia
;
    'Ching Kheng Quah'
;
      Thomson Reuters ResearcherID: A-5525-2009.
;
;
      X-ray Crystallography Unit
      School of Physics
      Universiti Sains Malaysia
      11800 USM, Penang
      Malaysia
;
    'Mohamed I. Attia'
;
       Additional correspondence author, e-mail: mattia@ksu.edu.sa.
;
;
      Department of Pharmaceutical Chemistry
      College of Pharmacy
      King Saud University
      Riyadh 11451
      Saudi Arabia
;
    'Maha S. Almutairi' ?
;
      Department of Pharmaceutical Chemistry
      College of Pharmacy
      King Saud University
      Riyadh 11451
      Saudi Arabia
;
    'Soraya W. Ghoneim' ?
;
      Department of Pharmaceutical Chemistry
      College of Pharmacy
      King Saud University
      Riyadh 11451
      Saudi Arabia
;
data_I
_audit_creation_method     SHELXL-97
_chemical_name_systematic
;
(<i>E</i>)-<i>N</i>-[3-(Imidazol-1-yl)-1-phenylpropylidene]hydroxylamine
;
_chemical_name_common     ?
_chemical_formula_moiety     'C12 H13 N3 O'
_chemical_formula_sum     'C12 H13 N3 O'
_chemical_formula_iupac     'C12 H13 N3 O'
_chemical_formula_weight     215.25
_chemical_melting_point     ?
_symmetry_cell_setting     monoclinic
_symmetry_space_group_name_H-M     'P 21/c'
_symmetry_space_group_name_Hall     '-P 2ybc'
loop_
    _symmetry_equiv_pos_as_xyz
    'x, y, z'
    '-x, y+1/2, -z+1/2'
    '-x, -y, -z'
    'x, -y-1/2, z-1/2'
_cell_length_a     8.09900(10)
_cell_length_b     14.0513(2)
_cell_length_c     9.9771(2)
_cell_angle_alpha     90.00
_cell_angle_beta     93.0580(10)
_cell_angle_gamma     90.00
_cell_volume     1133.79(3)
_cell_formula_units_Z     4
_cell_measurement_reflns_used     5276
_cell_measurement_theta_min     2.51
_cell_measurement_theta_max     30.07
_cell_measurement_temperature     100.0(10)
_exptl_crystal_description     'block'
_exptl_crystal_colour     'colourless'
_exptl_crystal_size_max     0.346
_exptl_crystal_size_mid     0.18
_exptl_crystal_size_min     0.112
_exptl_crystal_density_diffrn     1.261
_exptl_crystal_density_meas     ?
_exptl_crystal_density_method     'not measured'
_exptl_crystal_F_000     456
_exptl_absorpt_coefficient_mu     0.084
_exptl_absorpt_correction_type     multi-scan
_exptl_absorpt_process_details     '(<i>SADABS</i>; Bruker, 2009)'
_exptl_absorpt_correction_T_min     0.9716
_exptl_absorpt_correction_T_max     0.9907
_exptl_special_details
;
The crystal was placed in the cold stream of an Oxford Cryosystems
Cobra open-flow nitrogen cryostat (Cosier & Glazer, 1986) operating
at 100.0 (1) K.
;
_diffrn_ambient_temperature     100
_diffrn_radiation_type     MoK\a
_diffrn_radiation_wavelength     0.71073
_diffrn_radiation_source     'fine-focus sealed tube'
_diffrn_radiation_monochromator     graphite
_diffrn_measurement_device_type     'Bruker SMART APEXII CCD'
_diffrn_measurement_method     '\f and \w scans'
_diffrn_detector_area_resol_mean     ?
_diffrn_reflns_number     12642
_diffrn_reflns_av_R_equivalents     0.0264
_diffrn_reflns_av_sigmaI/netI     0.0389
_diffrn_reflns_theta_min     2.51
_diffrn_reflns_theta_max     30.15
_diffrn_reflns_theta_full     30.15
_diffrn_measured_fraction_theta_max     0.983
_diffrn_measured_fraction_theta_full     0.983
_diffrn_reflns_limit_h_min     -9
_diffrn_reflns_limit_h_max     11
_diffrn_reflns_limit_k_min     -18
_diffrn_reflns_limit_k_max     19
_diffrn_reflns_limit_l_min     -14
_diffrn_reflns_limit_l_max     14
_diffrn_standards_number     0
_diffrn_standards_interval_count     .
_diffrn_standards_interval_time     .
_diffrn_standards_decay_%     ?
_refine_special_details
;
 Refinement of F^2^ against ALL reflections.  The weighted R-factor wR and
 goodness of fit S are based on F^2^, conventional R-factors R are based
 on F, with F set to zero for negative F^2^. The threshold expression of
 F^2^ > 2sigma(F^2^) is used only for calculating R-factors(gt) etc. and is
 not relevant to the choice of reflections for refinement.  R-factors based
 on F^2^ are statistically about twice as large as those based on F, and R-
 factors based on ALL data will be even larger.
;
_reflns_number_total     3300
_reflns_number_gt     2653
_reflns_threshold_expression     I>2\s(I)
_refine_ls_structure_factor_coef     Fsqd
_refine_ls_matrix_type     full
_refine_ls_R_factor_all     0.0838
_refine_ls_R_factor_gt     0.0648
_refine_ls_wR_factor_gt     0.1303
_refine_ls_wR_factor_ref     0.1380
_refine_ls_goodness_of_fit_ref     1.134
_refine_ls_restrained_S_all     1.134
_refine_ls_number_reflns     3300
_refine_ls_number_parameters     149
_refine_ls_number_restraints     0
_refine_ls_hydrogen_treatment     mixed
_refine_ls_weighting_scheme     calc
_refine_ls_weighting_details
         'calc w=1/[\s^2^(Fo^2^)+(0.0228P)^2^+1.5032P] where P=(Fo^2^+2Fc^2^)/3'
_atom_sites_solution_hydrogens     geom
_atom_sites_solution_primary     direct
_atom_sites_solution_secondary     difmap
_refine_ls_shift/su_max     0.001
_refine_ls_shift/su_mean     0.001
_refine_diff_density_max     0.362
_refine_diff_density_min     -0.285
_refine_ls_extinction_method     none
_refine_ls_extinction_coef     ?
loop_
    _atom_type_symbol
    _atom_type_description
    _atom_type_scat_dispersion_real
    _atom_type_scat_dispersion_imag
    _atom_type_scat_source
    'C' 'C' 0.0033 0.0016
                         'International Tables Vol C Tables 4.2.6.8 and 6.1.1.4'
    'H' 'H' 0.0000 0.0000
                         'International Tables Vol C Tables 4.2.6.8 and 6.1.1.4'
    'N' 'N' 0.0061 0.0033
                         'International Tables Vol C Tables 4.2.6.8 and 6.1.1.4'
    'O' 'O' 0.0106 0.0060
                         'International Tables Vol C Tables 4.2.6.8 and 6.1.1.4'
_computing_data_collection     'APEX2 (Bruker, 2009)'
_computing_cell_refinement     'SAINT (Bruker, 2009)'
_computing_data_reduction     'SAINT (Bruker, 2009)'
_computing_structure_solution     'SHELXTL (Sheldrick, 2008)'
_computing_structure_refinement     'SHELXTL (Sheldrick, 2008)'
_computing_molecular_graphics     'SHELXTL (Sheldrick, 2008)'
_computing_publication_material
                             'SHELXTL (Sheldrick, 2008) and PLATON (Spek, 2009)'
loop_
    _atom_site_type_symbol
    _atom_site_label
    _atom_site_fract_x
    _atom_site_fract_y
    _atom_site_fract_z
    _atom_site_U_iso_or_equiv
    _atom_site_adp_type
    _atom_site_calc_flag
    _atom_site_refinement_flags
    _atom_site_occupancy
    _atom_site_symmetry_multiplicity
    _atom_site_disorder_assembly
    _atom_site_disorder_group
    O O1 0.35159(18) 1.05298(10) 0.16643(14) 0.0222(3) Uani d . 1 1 . .
    N N1 0.2389(2) 1.00261(11) 0.24156(16) 0.0190(3) Uani d . 1 1 . .
    N N2 0.37457(19) 0.78810(11) 0.03621(15) 0.0155(3) Uani d . 1 1 . .
    N N3 0.4790(2) 0.66854(12) 0.15734(17) 0.0242(4) Uani d . 1 1 . .
    C C1 -0.0041(2) 0.79271(13) 0.20420(18) 0.0185(4) Uani d . 1 1 . .
    H H1A 0.0470 0.7650 0.1301 0.022 Uiso calc R 1 1 . .
    C C2 -0.1123(2) 0.73889(14) 0.27705(19) 0.0212(4) Uani d . 1 1 . .
    H H2A -0.1339 0.6745 0.2529 0.025 Uiso calc R 1 1 . .
    C C3 -0.1888(2) 0.77890(14) 0.38485(19) 0.0223(4) Uani d . 1 1 . .
    H H3A -0.2612 0.7417 0.4354 0.027 Uiso calc R 1 1 . .
    C C4 -0.1592(2) 0.87348(14) 0.41854(19) 0.0215(4) Uani d . 1 1 . .
    H H4A -0.2131 0.9014 0.4911 0.026 Uiso calc R 1 1 . .
    C C5 -0.0509(2) 0.92730(14) 0.34644(19) 0.0195(4) Uani d . 1 1 . .
    H H5A -0.0313 0.9920 0.3700 0.023 Uiso calc R 1 1 . .
    C C6 0.0299(2) 0.88731(13) 0.23934(18) 0.0154(3) Uani d . 1 1 . .
    C C7 0.1555(2) 0.94228(12) 0.16866(17) 0.0144(3) Uani d . 1 1 . .
    C C8 0.1779(2) 0.92702(13) 0.02083(18) 0.0164(4) Uani d . 1 1 . .
    H H8A 0.1631 0.9888 -0.0259 0.020 Uiso calc R 1 1 . .
    H H8B 0.0896 0.8838 -0.0150 0.020 Uiso calc R 1 1 . .
    C C9 0.3457(2) 0.88532(13) -0.01285(18) 0.0177(4) Uani d . 1 1 . .
    H H9A 0.3536 0.8858 -0.1115 0.021 Uiso calc R 1 1 . .
    H H9B 0.4344 0.9270 0.0261 0.021 Uiso calc R 1 1 . .
    C C10 0.4732(2) 0.76180(14) 0.14318(19) 0.0197(4) Uani d . 1 1 . .
    H H10A 0.5315 0.8053 0.2013 0.024 Uiso calc R 1 1 . .
    C C11 0.3783(3) 0.63328(14) 0.0532(2) 0.0256(4) Uani d . 1 1 . .
    H H11A 0.3577 0.5677 0.0365 0.031 Uiso calc R 1 1 . .
    C C12 0.3129(3) 0.70599(14) -0.0221(2) 0.0233(4) Uani d . 1 1 . .
    H H12A 0.2396 0.7011 -0.0994 0.028 Uiso calc R 1 1 . .
    H H1O1 0.403(3) 1.0915(19) 0.227(3) 0.037(7) Uiso d . 1 1 . .
loop_
    _atom_site_aniso_label
    _atom_site_aniso_U_11
    _atom_site_aniso_U_22
    _atom_site_aniso_U_33
    _atom_site_aniso_U_12
    _atom_site_aniso_U_13
    _atom_site_aniso_U_23
    O1 0.0233(7) 0.0180(7) 0.0258(7) -0.0076(6) 0.0066(6) -0.0048(6)
    N1 0.0181(8) 0.0159(7) 0.0232(8) -0.0006(6) 0.0033(6) -0.0019(6)
    N2 0.0154(7) 0.0140(7) 0.0169(7) 0.0004(6) 0.0004(6) -0.0012(6)
    N3 0.0239(9) 0.0225(9) 0.0261(9) 0.0041(7) 0.0016(7) 0.0042(7)
    C1 0.0178(9) 0.0193(9) 0.0181(8) -0.0008(7) -0.0018(7) -0.0015(7)
    C2 0.0223(9) 0.0185(9) 0.0221(9) -0.0049(7) -0.0049(7) 0.0010(7)
    C3 0.0201(9) 0.0263(10) 0.0204(9) -0.0036(8) 0.0003(7) 0.0064(8)
    C4 0.0199(9) 0.0263(10) 0.0185(9) 0.0017(8) 0.0023(7) 0.0015(7)
    C5 0.0195(9) 0.0184(9) 0.0205(9) 0.0012(7) -0.0001(7) -0.0014(7)
    C6 0.0143(8) 0.0163(8) 0.0149(8) 0.0010(7) -0.0041(6) 0.0017(6)
    C7 0.0145(8) 0.0121(8) 0.0163(8) 0.0038(6) -0.0013(6) 0.0021(6)
    C8 0.0176(9) 0.0160(8) 0.0152(8) 0.0024(7) -0.0021(7) 0.0029(6)
    C9 0.0205(9) 0.0148(8) 0.0179(8) 0.0014(7) 0.0030(7) 0.0021(7)
    C10 0.0207(9) 0.0190(9) 0.0191(9) 0.0026(7) -0.0017(7) -0.0009(7)
    C11 0.0258(10) 0.0177(9) 0.0338(11) -0.0002(8) 0.0057(9) -0.0026(8)
    C12 0.0252(10) 0.0197(9) 0.0244(9) -0.0019(8) -0.0044(8) -0.0043(8)
_geom_special_details
;
 All esds (except the esd in the dihedral angle between two l.s. planes)
 are estimated using the full covariance matrix.  The cell esds are taken
 into account individually in the estimation of esds in distances, angles
 and torsion angles; correlations between esds in cell parameters are only
 used when they are defined by crystal symmetry.  An approximate (isotropic)
 treatment of cell esds is used for estimating esds involving l.s. planes.
;
loop_
    _geom_bond_atom_site_label_1
    _geom_bond_atom_site_label_2
    _geom_bond_site_symmetry_2
    _geom_bond_distance
    _geom_bond_publ_flag
    O1 N1 . 1.403(2) ?
    O1 H1O1 . 0.90(3) ?
    N1 C7 . 1.285(2) ?
    N2 C10 . 1.350(2) ?
    N2 C12 . 1.374(2) ?
    N2 C9 . 1.466(2) ?
    N3 C10 . 1.319(3) ?
    N3 C11 . 1.378(3) ?
    C1 C2 . 1.391(3) ?
    C1 C6 . 1.398(3) ?
    C1 H1A . 0.9500 ?
    C2 C3 . 1.389(3) ?
    C2 H2A . 0.9500 ?
    C3 C4 . 1.389(3) ?
    C3 H3A . 0.9500 ?
    C4 C5 . 1.388(3) ?
    C4 H4A . 0.9500 ?
    C5 C6 . 1.400(3) ?
    C5 H5A . 0.9500 ?
    C6 C7 . 1.485(3) ?
    C7 C8 . 1.511(2) ?
    C8 C9 . 1.534(3) ?
    C8 H8A . 0.9900 ?
    C8 H8B . 0.9900 ?
    C9 H9A . 0.9900 ?
    C9 H9B . 0.9900 ?
    C10 H10A . 0.9500 ?
    C11 C12 . 1.359(3) ?
    C11 H11A . 0.9500 ?
    C12 H12A . 0.9500 ?
loop_
    _geom_angle_atom_site_label_1
    _geom_angle_atom_site_label_2
    _geom_angle_atom_site_label_3
    _geom_angle_site_symmetry_1
    _geom_angle_site_symmetry_3
    _geom_angle
    _geom_angle_publ_flag
    N1 O1 H1O1 . . 103.3(17) ?
    C7 N1 O1 . . 111.57(15) ?
    C10 N2 C12 . . 106.95(16) ?
    C10 N2 C9 . . 126.60(15) ?
    C12 N2 C9 . . 126.38(16) ?
    C10 N3 C11 . . 105.09(17) ?
    C2 C1 C6 . . 120.45(18) ?
    C2 C1 H1A . . 119.8 ?
    C6 C1 H1A . . 119.8 ?
    C3 C2 C1 . . 120.27(18) ?
    C3 C2 H2A . . 119.9 ?
    C1 C2 H2A . . 119.9 ?
    C4 C3 C2 . . 119.75(18) ?
    C4 C3 H3A . . 120.1 ?
    C2 C3 H3A . . 120.1 ?
    C5 C4 C3 . . 120.14(18) ?
    C5 C4 H4A . . 119.9 ?
    C3 C4 H4A . . 119.9 ?
    C4 C5 C6 . . 120.72(18) ?
    C4 C5 H5A . . 119.6 ?
    C6 C5 H5A . . 119.6 ?
    C1 C6 C5 . . 118.63(17) ?
    C1 C6 C7 . . 120.40(16) ?
    C5 C6 C7 . . 120.90(16) ?
    N1 C7 C6 . . 115.28(16) ?
    N1 C7 C8 . . 124.02(17) ?
    C6 C7 C8 . . 120.70(15) ?
    C7 C8 C9 . . 114.95(15) ?
    C7 C8 H8A . . 108.5 ?
    C9 C8 H8A . . 108.5 ?
    C7 C8 H8B . . 108.5 ?
    C9 C8 H8B . . 108.5 ?
    H8A C8 H8B . . 107.5 ?
    N2 C9 C8 . . 114.23(15) ?
    N2 C9 H9A . . 108.7 ?
    C8 C9 H9A . . 108.7 ?
    N2 C9 H9B . . 108.7 ?
    C8 C9 H9B . . 108.7 ?
    H9A C9 H9B . . 107.6 ?
    N3 C10 N2 . . 111.89(17) ?
    N3 C10 H10A . . 124.1 ?
    N2 C10 H10A . . 124.1 ?
    C12 C11 N3 . . 110.14(18) ?
    C12 C11 H11A . . 124.9 ?
    N3 C11 H11A . . 124.9 ?
    C11 C12 N2 . . 105.94(17) ?
    C11 C12 H12A . . 127.0 ?
    N2 C12 H12A . . 127.0 ?
loop_
    _geom_torsion_atom_site_label_1
    _geom_torsion_atom_site_label_2
    _geom_torsion_atom_site_label_3
    _geom_torsion_atom_site_label_4
    _geom_torsion_site_symmetry_1
    _geom_torsion_site_symmetry_2
    _geom_torsion_site_symmetry_3
    _geom_torsion_site_symmetry_4
    _geom_torsion
    _geom_torsion_publ_flag
    C6 C1 C2 C3 . . . . 0.5(3) ?
    C1 C2 C3 C4 . . . . 1.1(3) ?
    C2 C3 C4 C5 . . . . -1.3(3) ?
    C3 C4 C5 C6 . . . . -0.1(3) ?
    C2 C1 C6 C5 . . . . -1.9(3) ?
    C2 C1 C6 C7 . . . . 175.03(17) ?
    C4 C5 C6 C1 . . . . 1.7(3) ?
    C4 C5 C6 C7 . . . . -175.24(17) ?
    O1 N1 C7 C6 . . . . -178.52(14) ?
    O1 N1 C7 C8 . . . . 0.6(2) ?
    C1 C6 C7 N1 . . . . -145.59(17) ?
    C5 C6 C7 N1 . . . . 31.3(2) ?
    C1 C6 C7 C8 . . . . 35.2(2) ?
    C5 C6 C7 C8 . . . . -147.91(17) ?
    N1 C7 C8 C9 . . . . 66.1(2) ?
    C6 C7 C8 C9 . . . . -114.85(18) ?
    C10 N2 C9 C8 . . . . -104.3(2) ?
    C12 N2 C9 C8 . . . . 79.3(2) ?
    C7 C8 C9 N2 . . . . 65.6(2) ?
    C11 N3 C10 N2 . . . . 0.1(2) ?
    C12 N2 C10 N3 . . . . 0.0(2) ?
    C9 N2 C10 N3 . . . . -176.95(17) ?
    C10 N3 C11 C12 . . . . -0.1(2) ?
    N3 C11 C12 N2 . . . . 0.1(2) ?
    C10 N2 C12 C11 . . . . -0.1(2) ?
    C9 N2 C12 C11 . . . . 176.87(18) ?
loop_
    _geom_hbond_atom_site_label_D
    _geom_hbond_atom_site_label_H
    _geom_hbond_atom_site_label_A
    _geom_hbond_site_symmetry_A
    _geom_hbond_distance_DH
    _geom_hbond_distance_HA
    _geom_hbond_distance_DA
    _geom_hbond_angle_DHA
    _geom_hbond_publ_flag
    O1 H1O1 N3 2_655 0.90(3) 1.82(3) 2.712(2) 176(3) yes
    C2 H2A N1 2_545 0.95 2.56 3.477(2) 162 yes
    C12 H12A Cg1 4_564 0.95 2.74 3.558(2) 145 yes
_iucr_refine_instructions_details
;
TITL mavim in P2(1)/c (100K)
CELL 0.71073  15.5337   6.0405  14.3651  90.000 115.786  90.000
ZERR    4.00   0.0008   0.0003   0.0007   0.000   0.001   0.000
LATT  1
SYMM -X, 0.5+Y, 0.5-Z
SFAC C H O
UNIT 56 72 12
SIZE 0.223 0.523 0.605
L.S. 10
BOND $H
FMAP 2 2 60
PLAN 20
ACTA
CONF
WGHT      0.0640      0.3633
FVAR       0.83170
O1    3    1.151374    0.135917    0.513007    11.00000    0.01305    0.01843 =
         0.02516    0.00494    0.00580    0.00210
O2    3    1.232340    0.427836    0.482800    11.00000    0.01200    0.02228 =
         0.02058    0.00019    0.00620   -0.00143
O3    3    0.644651    0.251362    0.349571    11.00000    0.02106    0.02523 =
         0.01676   -0.00170    0.00958   -0.00364
AFIX  83
H3A   2    0.673341    0.323334    0.402591    11.00000   -1.50000
AFIX   0
C1    1    0.988498    0.280894    0.409674    11.00000    0.01370    0.01452 =
         0.01585   -0.00002    0.00583   -0.00134
AFIX  43
H1A   2    0.957256    0.161820    0.422525    11.00000   -1.20000
AFIX   0
C2    1    1.086113    0.287250    0.448199    11.00000    0.01362    0.01436 =
         0.01363   -0.00011    0.00519    0.00036
C3    1    1.240382    0.200188    0.514203    11.00000    0.01443    0.02300 =
         0.03206    0.00348    0.00962    0.00291
AFIX  23
H3B   2    1.254326    0.108236    0.467095    11.00000   -1.20000
H3C   2    1.291734    0.182886    0.583155    11.00000   -1.20000
AFIX   0
C4    1    1.134603    0.463510    0.430431    11.00000    0.01248    0.01882 =
         0.01321   -0.00156    0.00553   -0.00219
C5    1    1.087248    0.643980    0.372580    11.00000    0.01716    0.01882 =
         0.01734    0.00228    0.00684   -0.00408
AFIX  43
H5A   2    1.119743    0.761979    0.360880    11.00000   -1.20000
AFIX   0
C6    1    0.987130    0.640443    0.332111    11.00000    0.01621    0.01622 =
         0.01558    0.00231    0.00482   -0.00072
AFIX  43
H6A   2    0.952559    0.759538    0.292390    11.00000   -1.20000
AFIX   0
C7    1    0.937413    0.463733    0.349456    11.00000    0.01363    0.01479 =
         0.01293   -0.00132    0.00485   -0.00061
C8    1    0.832462    0.474779    0.307595    11.00000    0.01426    0.01593 =
         0.01641   -0.00052    0.00519    0.00092
AFIX  43
H8A   2    0.803936    0.610118    0.280718    11.00000   -1.20000
AFIX   0
C9    1    0.774225    0.308690    0.304538    11.00000    0.01408    0.01688 =
         0.01860    0.00049    0.00583    0.00097
AFIX  43
H9A   2    0.800932    0.169037    0.325262    11.00000   -1.20000
AFIX   0
C10   1    0.668419    0.333606    0.269736    11.00000    0.01470    0.01587 =
         0.01626    0.00003    0.00741    0.00000
AFIX  13
H10A  2    0.652533    0.491518    0.259879    11.00000   -1.20000
AFIX   0
C11   1    0.605021    0.210427    0.168787    11.00000    0.01309    0.01360 =
         0.01604    0.00025    0.00625    0.00068
C12   1    0.627785   -0.037406    0.177837    11.00000    0.02207    0.01366 =
         0.02213   -0.00083    0.00778    0.00117
AFIX 137
H12A  2    0.584875   -0.111119    0.115703    11.00000   -1.50000
H12B  2    0.620318   -0.097575    0.235750    11.00000   -1.50000
H12C  2    0.692440   -0.058954    0.187734    11.00000   -1.50000
AFIX   0
C13   1    0.499840    0.244713    0.145289    11.00000    0.01268    0.02339 =
         0.01842   -0.00068    0.00564    0.00018
AFIX 137
H13A  2    0.459839    0.180282    0.079408    11.00000   -1.50000
H13B  2    0.486671    0.400307    0.143673    11.00000   -1.50000
H13C  2    0.487093    0.175038    0.198061    11.00000   -1.50000
AFIX   0
C14   1    0.623145    0.310618    0.080385    11.00000    0.02032    0.02089 =
         0.01774    0.00280    0.00932    0.00108
AFIX 137
H14A  2    0.581250    0.242471    0.016170    11.00000   -1.50000
H14B  2    0.688365    0.284844    0.093290    11.00000   -1.50000
H14C  2    0.611123    0.467028    0.076561    11.00000   -1.50000
HKLF 4 1 0 0 1 0 -1 0 1 0 0
REM  mavim in P2(1)/c (100K)
REM R1 =  0.0409 for   3820 Fo > 4sig(Fo)  and  0.0473 for all   4409 data
REM    157 parameters refined using      0 restraints
END
WGHT      0.0640      0.3633
REM Highest difference peak  0.604,  deepest hole -0.226,  1-sigma level  0.051
Q1    1   0.7798  0.3259  0.2410  11.00000  0.05    0.49
Q2    1   0.6227  0.2330  0.2202  11.00000  0.05    0.44
Q3    1   0.9613  0.5439  0.3370  11.00000  0.05    0.44
Q4    1   1.1150  0.5530  0.4074  11.00000  0.05    0.44
Q5    1   1.1141  0.3691  0.4411  11.00000  0.05    0.43
Q6    1   1.0401  0.6426  0.3566  11.00000  0.05    0.42
Q7    1   0.6810  0.3409  0.1727  11.00000  0.05    0.41
Q8    1   1.0395  0.2851  0.4315  11.00000  0.05    0.40
Q9    1   0.9603  0.3696  0.3764  11.00000  0.05    0.40
Q10   1   0.6206  0.0870  0.1743  11.00000  0.05    0.38
Q11   1   0.8023  0.3907  0.3045  11.00000  0.05    0.37
Q12   1   0.8815  0.4598  0.3260  11.00000  0.05    0.36
Q13   1   0.7207  0.3149  0.2856  11.00000  0.05    0.31
Q14   1   0.5564  0.2390  0.1627  11.00000  0.05    0.28
Q15   1   1.1203  0.2094  0.4793  11.00000  0.05    0.26
Q16   1   0.6155  0.2602  0.1284  11.00000  0.05    0.26
Q17   1   1.1871  0.4518  0.4545  11.00000  0.05    0.26
Q18   1   1.2377  0.3162  0.4963  11.00000  0.05    0.24
Q19   1   0.6381  0.2673  0.3012  11.00000  0.05    0.23
Q20   1   0.8338  0.4913  0.2669  11.00000  0.05    0.23
;
