# Supplementary material for: (E)-N-[3-(Imidazol-1-yl)-1-phenyl­propyl­idene]hydroxyl­amine
Source: Acta Crystallogr Sect E Struct Rep Online. 2012 Feb 10;68(Pt 3):o627. doi: 10.1107/S1600536812004266 (PMC3295422; doi:10.1107/S1600536812004266)
Supplement: Supplementary file 2 [file e-68-0o627-Isup2.hkl]

# 
# h,k,l, Fc-squared, Fo-squared, sigma(Fo-squared) and status flag 
# 
data_I
_shelx_title ' maiv_0m in P2(1)/c (100K)' 
_shelx_refln_list_code          4 
_shelx_F_calc_maximum      157.97 
_exptl_crystal_F_000       456.00 
_reflns_d_resolution_high  0.7074 
 
loop_ 
 _symmetry_equiv_pos_as_xyz 
 'x, y, z' 
 '-x, y+1/2, -z+1/2' 
 '-x, -y, -z' 
 'x, -y-1/2, z-1/2' 
 
_cell_length_a     8.0990 
_cell_length_b    14.0513 
_cell_length_c     9.9771 
_cell_angle_alpha  90.000 
_cell_angle_beta   93.058 
_cell_angle_gamma  90.000 
 
_shelx_F_squared_multiplier     1.000 
 
loop_ 
 _refln_index_h 
 _refln_index_k 
 _refln_index_l 
 _refln_F_squared_calc 
 _refln_F_squared_meas 
 _refln_F_squared_sigma 
 _refln_observed_status 
   1   0   0       31.59       32.63      0.61 o 
   2   0   0       23.65       29.77      0.93 o 
   3   0   0       77.90       74.95      1.50 o 
   4   0   0      382.82      365.55      4.65 o 
   5   0   0      475.74      468.34      5.47 o 
   6   0   0     2138.14     2123.41     16.34 o 
   7   0   0      265.46      255.95      8.75 o 
   8   0   0      151.16      183.34     24.95 o 
   9   0   0       45.71       32.47      9.21 o 
  10   0   0       94.41       90.80     14.23 o 
  11   0   0       38.34       55.81     12.42 o 
   1   1   0      653.79      633.30      2.93 o 
   2   1   0     8656.50     8644.51     36.66 o 
   3   1   0      466.22      480.91      3.28 o 
   4   1   0       55.87       57.36      1.38 o 
   5   1   0        4.14        4.97      0.63 o 
   6   1   0        8.81        7.80      0.82 o 
   7   1   0       90.52       96.14      3.07 o 
   8   1   0       29.39       26.18      5.70 o 
   9   1   0      162.40      153.39     12.81 o 
  10   1   0       72.23       76.60      9.45 o 
  11   1   0       44.25       45.86      8.83 o 
   0   2   0     1687.63     1645.74      9.81 o 
   1   2   0      944.61      945.06      4.49 o 
   2   2   0     2286.70     2357.32      9.97 o 
   3   2   0       61.89       54.66      0.98 o 
   4   2   0       57.15       46.71      1.14 o 
   5   2   0      196.34      208.21      2.28 o 
   6   2   0       82.79       98.10      1.77 o 
   7   2   0       16.89       16.39      1.65 o 
   8   2   0       38.16       28.30      8.66 o 
   9   2   0       24.54       18.88      9.13 o 
  10   2   0      389.73      366.84     47.12 o 
  11   2   0       51.36       50.34      8.79 o 
   1   3   0      446.65      423.69      2.52 o 
   2   3   0     3222.14     3290.48     13.39 o 
   3   3   0       17.24       16.67      0.71 o 
   4   3   0      435.29      441.48      3.19 o 
   5   3   0      157.22      151.59      1.94 o 
   6   3   0        0.29        1.09      0.77 o 
   7   3   0        0.01        2.51      1.93 o 
   8   3   0       75.46       68.85      8.00 o 
   9   3   0       23.19       17.48      6.15 o 
  10   3   0       21.53       10.63      8.05 o 
  11   3   0        2.58       -2.37      5.67 o 
   0   4   0      352.27      357.56      3.69 o 
   1   4   0        6.78        8.53      0.46 o 
   2   4   0      417.87      477.42      3.34 o 
   3   4   0      255.72      269.46      2.13 o 
   4   4   0      344.63      336.83      2.76 o 
   5   4   0       35.61       39.48      1.11 o 
   6   4   0      147.15      146.84      2.92 o 
   7   4   0        0.98        1.81      2.05 o 
   8   4   0       46.28       43.56      5.16 o 
   9   4   0      110.12       97.03      9.76 o 
  10   4   0       65.47       69.14      9.49 o 
  11   4   0        6.43       -1.48      6.21 o 
   1   5   0      252.88      248.20      2.04 o 
   2   5   0      911.17      941.59      5.33 o 
   3   5   0      369.86      386.04      3.31 o 
   4   5   0     1033.44     1095.17      7.43 o 
   5   5   0       25.09       19.22      1.19 o 
   6   5   0      257.45      276.44      4.99 o 
   7   5   0       47.82       45.93      3.89 o 
   8   5   0      191.75      198.00      8.63 o 
   9   5   0       20.61       21.53      4.56 o 
  10   5   0       43.18       44.43      8.19 o 
  11   5   0       35.35       33.99      8.18 o 
   0   6   0     2190.14     2233.98     16.01 o 
   1   6   0      759.33      916.82      5.10 o 
   2   6   0       53.94       47.88      1.16 o 
   3   6   0       14.00       10.21      0.71 o 
   4   6   0      656.06      646.75      5.33 o 
   5   6   0        8.85        6.50      0.94 o 
   6   6   0      195.23      171.49      4.50 o 
   7   6   0        0.10        1.42      2.14 o 
   8   6   0      109.93      107.87      7.23 o 
   9   6   0       18.19       22.50      4.90 o 
  10   6   0       12.18        8.13      7.30 o 
   1   7   0        0.00       -0.35      0.35 o 
   2   7   0     1233.60     1236.91      7.76 o 
   3   7   0       83.84       71.03      1.40 o 
   4   7   0      359.56      332.75      3.27 o 
   5   7   0        8.59       18.21      1.79 o 
   6   7   0      354.87      331.56      7.75 o 
   7   7   0       21.49       23.08      3.62 o 
   8   7   0       34.43       42.35      4.38 o 
   9   7   0       89.01       98.24      7.66 o 
  10   7   0        9.96       10.76      6.54 o 
   0   8   0        6.71       10.13      1.10 o 
   1   8   0       18.95       24.80      0.95 o 
   2   8   0       22.73       23.96      1.05 o 
   3   8   0       37.91       35.09      1.17 o 
   4   8   0       17.61       21.76      1.05 o 
   5   8   0        0.15        1.33      1.17 o 
   6   8   0      209.85      212.43      6.37 o 
   7   8   0        1.54        4.23      2.39 o 
   8   8   0      119.35      122.69      5.69 o 
   9   8   0       43.47       57.00      6.57 o 
  10   8   0        2.02        7.39      7.34 o 
   1   9   0      327.06      339.66      3.10 o 
   2   9   0      105.27      106.74      1.96 o 
   3   9   0       66.29       60.59      1.53 o 
   4   9   0       27.87       25.72      1.68 o 
   5   9   0      317.15      290.69      7.14 o 
   6   9   0       52.26       63.61      4.49 o 
   7   9   0        6.46        5.02      2.50 o 
   8   9   0        9.18       11.65      2.82 o 
   9   9   0       17.38       25.89      5.44 o 
  10   9   0        0.09       -1.87      4.31 o 
   0  10   0       27.03       31.49      1.66 o 
   1  10   0      113.54      122.33      2.17 o 
   2  10   0       58.60       57.98      1.68 o 
   3  10   0      541.67      509.34      5.76 o 
   4  10   0      365.84      379.47      6.61 o 
   5  10   0      147.28      148.02      5.49 o 
   6  10   0       15.93       24.49      3.18 o 
   7  10   0        1.37        7.32      2.69 o 
   8  10   0        2.05       10.85      4.72 o 
   9  10   0       35.77       30.98      5.86 o 
   1  11   0      103.43       88.04      1.84 o 
   2  11   0      504.09      471.39      4.87 o 
   3  11   0      159.23      153.42      3.95 o 
   4  11   0     1383.69     1304.55     14.00 o 
   5  11   0       19.69       16.34      2.66 o 
   6  11   0      198.93      201.36      6.72 o 
   7  11   0       34.08       39.07      3.96 o 
   8  11   0        7.83        9.86      6.45 o 
   9  11   0        9.08       26.28      7.13 o 
   0  12   0      265.29      205.88      4.94 o 
   1  12   0        3.51        6.49      1.00 o 
   2  12   0       39.89       45.94      3.14 o 
   3  12   0     1005.15      961.33     13.01 o 
   4  12   0      460.95      434.80     10.21 o 
   5  12   0      259.88      258.09      9.04 o 
   6  12   0      307.62      298.26      9.40 o 
   7  12   0        6.35       19.29      6.11 o 
   8  12   0       11.96       19.93      7.15 o 
   9  12   0        0.80        5.75      7.67 o 
   1  13   0       85.62       83.03      3.95 o 
   2  13   0        8.19       11.02      2.01 o 
   3  13   0        1.98        1.76      1.45 o 
   4  13   0        2.01        1.29      3.84 o 
   5  13   0      119.53      109.90     10.56 o 
   6  13   0        0.82       -1.08      5.25 o 
   7  13   0      174.80      152.06     14.45 o 
   8  13   0       42.72       41.39     10.70 o 
   0  14   0      401.50      373.46     11.60 o 
   1  14   0       53.17       51.59      3.84 o 
   2  14   0      201.46      174.72      7.42 o 
   3  14   0       10.20       13.09      2.52 o 
   4  14   0        4.18        9.34      3.95 o 
   5  14   0      234.51      231.33     15.59 o 
   6  14   0        0.29       -1.45      5.47 o 
   7  14   0        0.19       -3.65      6.28 o 
   8  14   0        5.62       -0.48      7.02 o 
   1  15   0        5.62       14.37      2.36 o 
   2  15   0       79.52       73.19      5.07 o 
   3  15   0        1.52        8.09      3.49 o 
   4  15   0        0.05        7.13      4.67 o 
   5  15   0      130.31      141.98     13.57 o 
   6  15   0        9.55       10.18      7.18 o 
   7  15   0       84.00       66.03     12.68 o 
   0  16   0      327.86      282.75     10.86 o 
   1  16   0       26.28       30.06      3.13 o 
   2  16   0       29.47       46.65      7.88 o 
   3  16   0       16.96       25.72      5.12 o 
   4  16   0       22.48       29.70      8.97 o 
   5  16   0        1.02        4.84      6.52 o 
   6  16   0       12.07       14.07      7.30 o 
   1  17   0        2.92        6.61      4.12 o 
   2  17   0       14.77       50.37     13.74 o 
   3  17   0       18.06       24.04      8.53 o 
   4  17   0       56.91       62.86     12.06 o 
   5  17   0       52.29       -0.81      3.20 o 
   0  18   0      293.08      301.87     18.03 o 
   1  18   0        1.91        4.00      6.38 o 
   2  18   0       13.68       18.75      7.97 o 
   3  18   0        1.13       -2.57      6.53 o 
   4  18   0        2.94        5.02      7.16 o 
   1  19   0        1.83        1.50      6.67 o 
   2  19   0        0.81        9.27      7.53 o 
   3  19   0       16.75       33.44      9.87 o 
 -11   1   1        1.52        1.54      5.52 o 
 -10   1   1        6.44        1.33      5.09 o 
  -9   1   1      182.35       87.87     12.41 o 
  -8   1   1        1.13       -0.76      1.98 o 
  -7   1   1       56.53       60.78      3.32 o 
  -6   1   1      311.80      293.63      3.42 o 
  -5   1   1        7.65        7.26      0.84 o 
  -4   1   1      295.28      281.94      2.89 o 
  -3   1   1      162.09      177.42      2.24 o 
  -2   1   1      694.42      696.74      4.49 o 
  -1   1   1     1679.30     1686.14     33.44 o 
   0   1   1      441.46      397.08     16.91 o 
   1   1   1     3000.93     2989.72     16.00 o 
   2   1   1      197.68      206.72      2.16 o 
   3   1   1      309.67      308.58      1.85 o 
   4   1   1      240.53      229.88      1.81 o 
   5   1   1      160.05      155.15      1.75 o 
   6   1   1       20.58       23.16      1.19 o 
   7   1   1        2.39        4.95      1.26 o 
   8   1   1        1.34        5.57      4.47 o 
   9   1   1       23.62       27.26      6.26 o 
  10   1   1       80.67       89.31      9.94 o 
  11   1   1       92.00       90.09     10.47 o 
 -11   2   1       29.90       23.91      7.31 o 
 -10   2   1        0.12       -0.37      5.36 o 
  -9   2   1       46.44       46.84      7.46 o 
  -8   2   1      158.08      148.78     10.09 o 
  -7   2   1        4.21        6.74      1.69 o 
  -6   2   1        3.02        1.04      0.74 o 
  -5   2   1      882.58      908.46      6.35 o 
  -4   2   1      787.17      805.01      5.14 o 
  -3   2   1        8.81        3.65      0.58 o 
  -2   2   1      998.24     1003.96      5.62 o 
  -1   2   1     1724.93     1765.65     10.79 o 
   0   2   1      906.95      886.98      4.14 o 
   1   2   1    13952.46    13668.69     80.09 o 
   2   2   1     3426.79     3595.57     15.76 o 
   3   2   1       30.95       36.33      0.93 o 
   4   2   1        1.03        0.97      0.40 o 
   5   2   1       12.23       18.56      0.72 o 
   6   2   1      195.55      190.66      4.59 o 
   7   2   1      584.38      553.19      7.94 o 
   8   2   1        0.44        4.41      4.51 o 
   9   2   1       24.51       14.11      5.86 o 
  10   2   1       46.51       42.80      7.84 o 
  11   2   1      112.53      105.69     11.45 o 
 -11   3   1       36.96       60.16     12.47 o 
 -10   3   1        8.64        6.34      6.06 o 
  -9   3   1        2.22        6.24      5.62 o 
  -8   3   1      149.23      145.81      9.66 o 
  -7   3   1        9.71       11.08      2.07 o 
  -6   3   1      124.81      133.55      2.59 o 
  -5   3   1       21.38       22.55      1.14 o 
  -4   3   1      427.55      474.01      3.98 o 
  -3   3   1     1666.23     1789.49      9.37 o 
  -2   3   1      911.97      893.87      5.80 o 
  -1   3   1     1248.19     1293.42      6.03 o 
   0   3   1     1574.22     1601.83      6.97 o 
   1   3   1     2555.99     2653.32     11.31 o 
   2   3   1      133.08      126.16      1.36 o 
   3   3   1      153.47      162.66      1.73 o 
   4   3   1      354.49      345.91      3.01 o 
   5   3   1        0.48        1.53      0.56 o 
   6   3   1       86.07       89.30      2.35 o 
   7   3   1        9.96       13.82      1.95 o 
   8   3   1        1.16        7.96      4.19 o 
   9   3   1      131.24      117.76     14.79 o 
  10   3   1       28.37       13.64     16.14 o 
  11   3   1       10.64        5.58      6.28 o 
 -11   4   1       27.73       22.72      7.37 o 
 -10   4   1       44.36       25.97      7.47 o 
  -9   4   1       57.76       42.71      7.37 o 
  -8   4   1      130.16      129.90      9.55 o 
  -7   4   1      105.87      113.94      5.08 o 
  -6   4   1       23.00       22.98      1.48 o 
  -5   4   1      441.19      474.26      4.39 o 
  -4   4   1       24.24       22.02      1.12 o 
  -3   4   1      928.46      969.64      5.73 o 
  -2   4   1      107.34      114.30      1.53 o 
  -1   4   1       11.86        5.92      0.49 o 
   0   4   1        4.74        1.30      0.31 o 
   1   4   1     1576.34     1570.17      7.26 o 
   2   4   1     1850.93     1938.60      9.42 o 
   3   4   1     1527.14     1553.00      7.67 o 
   4   4   1        5.87        8.54      0.67 o 
   5   4   1       43.92       49.11      1.35 o 
   6   4   1      260.95      283.61      4.18 o 
   7   4   1      322.44      315.30      5.98 o 
   8   4   1        1.62        3.25      3.55 o 
   9   4   1      217.19      214.56     12.19 o 
  10   4   1       16.23       23.72      7.20 o 
  11   4   1      116.33      109.34     16.39 o 
 -11   5   1       19.76       16.66      7.06 o 
 -10   5   1       10.67        8.42      6.46 o 
  -9   5   1       32.10       33.31      6.84 o 
  -8   5   1       60.56       64.72      4.51 o 
  -7   5   1      217.17      219.23      6.71 o 
  -6   5   1      162.70      174.89      2.79 o 
  -5   5   1      201.14      215.00      2.87 o 
  -4   5   1       19.00       23.90      1.16 o 
  -3   5   1       36.22       32.52      1.08 o 
  -2   5   1      386.30      373.00      2.92 o 
  -1   5   1      608.18      630.10      4.20 o 
   0   5   1       80.29       85.55      1.29 o 
   1   5   1      288.27      296.65      2.44 o 
   2   5   1      521.82      591.15      3.46 o 
   3   5   1      153.57      147.49      1.70 o 
   4   5   1       96.82      105.80      1.92 o 
   5   5   1      100.12      106.63      1.91 o 
   6   5   1      118.29      106.34      3.17 o 
   7   5   1      240.53      231.19      6.42 o 
   8   5   1      438.60      418.27     11.55 o 
   9   5   1       59.63       53.66      7.89 o 
  10   5   1        0.44        5.74      6.19 o 
 -10   6   1      255.47      250.35     14.31 o 
  -9   6   1       13.48       11.86      6.25 o 
  -8   6   1       40.62       47.59      4.43 o 
  -7   6   1      192.84      196.40      6.48 o 
  -6   6   1       88.50       97.99      3.60 o 
  -5   6   1       14.31       14.04      1.14 o 
  -4   6   1      968.81     1000.24      7.35 o 
  -3   6   1      460.19      476.33      3.60 o 
  -2   6   1        0.37       -0.27      0.42 o 
  -1   6   1       86.90       85.96      1.36 o 
   0   6   1      125.24      135.85      1.50 o 
   1   6   1        5.89        8.57      0.59 o 
   2   6   1      106.78       98.75      1.45 o 
   3   6   1       10.09       14.37      1.08 o 
   4   6   1      180.23      191.69      1.85 o 
   5   6   1      207.29      204.56      4.09 o 
   6   6   1      349.40      344.58      6.22 o 
   7   6   1        9.44       15.47      2.65 o 
   8   6   1       16.72       23.68      4.48 o 
   9   6   1        4.57       -0.01      3.58 o 
  10   6   1       39.99       38.38      8.00 o 
 -10   7   1       85.92       92.45     10.60 o 
  -9   7   1       29.78       24.98      5.36 o 
  -8   7   1      121.28      120.68      8.00 o 
  -7   7   1        2.49        5.13      2.64 o 
  -6   7   1       14.96       22.04      3.35 o 
  -5   7   1      101.65      105.67      2.54 o 
  -4   7   1      514.36      523.98      4.56 o 
  -3   7   1      111.78       99.49      1.76 o 
  -2   7   1       31.27       33.83      1.14 o 
  -1   7   1       49.62       52.53      1.18 o 
   0   7   1     1023.73     1080.56      5.89 o 
   1   7   1      526.92      539.92      3.68 o 
   2   7   1      520.01      560.45      4.08 o 
   3   7   1      789.54      775.98      5.00 o 
   4   7   1      228.27      223.52      3.47 o 
   5   7   1     1619.16     1597.10     18.60 o 
   6   7   1      447.43      431.06      9.74 o 
   7   7   1        5.23        6.41      2.25 o 
   8   7   1      263.90      277.51     10.80 o 
   9   7   1      147.78      144.44      7.99 o 
  10   7   1       15.87        8.09      5.90 o 
 -10   8   1      112.17      125.85     11.84 o 
  -9   8   1       69.00       70.18      7.19 o 
  -8   8   1       58.86       61.26      4.93 o 
  -7   8   1       54.90       60.28      4.65 o 
  -6   8   1        9.38        9.75      2.65 o 
  -5   8   1      233.92      217.61      6.36 o 
  -4   8   1      644.07      631.15      5.24 o 
  -3   8   1       56.80       71.37      1.61 o 
  -2   8   1      771.01      817.96      7.01 o 
  -1   8   1      550.70      566.53      4.24 o 
   0   8   1     1580.50     1789.95      9.75 o 
   1   8   1      291.70      337.22      2.90 o 
   2   8   1       39.04       35.82      1.39 o 
   3   8   1      480.22      509.19      3.96 o 
   4   8   1       21.20       18.17      1.61 o 
   5   8   1        7.92       14.29      1.83 o 
   6   8   1      734.74      702.54     11.59 o 
   7   8   1        9.53       12.72      2.54 o 
   8   8   1        4.42       11.67      4.85 o 
   9   8   1       28.55       40.30      9.14 o 
  10   8   1       96.62       83.96      9.89 o 
 -10   9   1        9.31        8.77      5.49 o 
  -9   9   1      109.60      119.10      8.80 o 
  -8   9   1       39.28       48.13      4.52 o 
  -7   9   1      163.93      152.64      6.28 o 
  -6   9   1       58.10       73.00      4.84 o 
  -5   9   1      644.42      628.47     10.71 o 
  -4   9   1      129.48      125.71      2.57 o 
  -3   9   1      240.79      230.92      3.06 o 
  -2   9   1      630.11      578.69      4.90 o 
  -1   9   1      351.31      380.35      3.48 o 
   0   9   1        1.09        3.74      0.52 o 
   1   9   1      104.15      128.80      1.85 o 
   2   9   1      355.00      385.23      3.70 o 
   3   9   1      126.98      130.99      1.99 o 
   4   9   1        2.84        1.01      0.75 o 
   5   9   1     1412.14     1373.99     14.19 o 
   6   9   1       18.92       22.39      3.01 o 
   7   9   1       31.69       33.59      3.60 o 
   8   9   1      222.57      201.49      7.25 o 
   9   9   1       14.15        9.80      5.10 o 
  10   9   1       39.44       39.86      7.61 o 
  -9  10   1       27.73       30.69      5.86 o 
  -8  10   1       74.30       91.35      8.36 o 
  -7  10   1        7.96       12.39      2.80 o 
  -6  10   1      231.32      223.19      6.92 o 
  -5  10   1       79.12       83.04      4.46 o 
  -4  10   1      264.75      270.23      5.02 o 
  -3  10   1       34.90       39.34      1.52 o 
  -2  10   1      288.17      301.18      3.67 o 
  -1  10   1      201.50      190.68      2.51 o 
   0  10   1      146.51      135.61      1.94 o 
   1  10   1       12.31       15.88      0.90 o 
   2  10   1        3.23        2.05      0.59 o 
   3  10   1        2.03        2.94      0.85 o 
   4  10   1      100.62       97.03      2.87 o 
   5  10   1        3.25        3.16      1.90 o 
   6  10   1      148.57      147.43      5.70 o 
   7  10   1       12.21       18.03      3.02 o 
   8  10   1       43.00       57.91      8.52 o 
   9  10   1       39.97       47.81      8.38 o 
  -9  11   1       50.68       57.99      6.79 o 
  -8  11   1        0.02       -3.15      3.62 o 
  -7  11   1        0.83        2.94      3.41 o 
  -6  11   1       45.94       50.85      4.30 o 
  -5  11   1      203.02      202.65      6.30 o 
  -4  11   1      100.98       94.53      3.64 o 
  -3  11   1      493.45      453.47      6.61 o 
  -2  11   1       25.12       26.00      1.70 o 
  -1  11   1       56.03       58.30      1.70 o 
   0  11   1        5.19        2.88      0.64 o 
   1  11   1       35.00       30.05      1.27 o 
   2  11   1      196.35      206.49      3.50 o 
   3  11   1      110.67      108.07      3.26 o 
   4  11   1        7.05        8.33      2.17 o 
   5  11   1        3.80        9.28      2.45 o 
   6  11   1       46.69       57.72      4.91 o 
   7  11   1       78.28       88.49      5.49 o 
   8  11   1       71.66       78.01      9.03 o 
   9  11   1        1.15        8.17      6.97 o 
  -9  12   1       23.94       21.12      9.02 o 
  -8  12   1       95.02       77.33     13.28 o 
  -7  12   1       52.39       77.77      5.63 o 
  -6  12   1       20.39       21.51      3.70 o 
  -5  12   1        5.65        5.21      2.57 o 
  -4  12   1      234.67      230.60      6.95 o 
  -3  12   1      205.86      202.31      5.07 o 
  -2  12   1      300.04      295.04      5.30 o 
  -1  12   1       13.97       11.01      1.13 o 
   0  12   1        8.01       11.09      1.11 o 
   1  12   1        3.66        4.31      0.82 o 
   2  12   1      142.45      128.04      3.53 o 
   3  12   1      328.73      318.37      8.43 o 
   4  12   1       43.63       37.52      3.73 o 
   5  12   1       28.35       30.90      3.73 o 
   6  12   1        2.40        7.35      2.39 o 
   7  12   1       73.98       91.69      8.64 o 
   8  12   1        1.77        6.23      5.60 o 
  -8  13   1       64.73       65.62     13.40 o 
  -7  13   1       15.48       18.14      8.27 o 
  -6  13   1       78.14       86.32      6.65 o 
  -5  13   1        3.82        7.73      3.31 o 
  -4  13   1       32.51       38.26      4.18 o 
  -3  13   1      357.42      334.94      7.55 o 
  -2  13   1        3.95        6.22      1.71 o 
  -1  13   1       34.96       44.45      2.63 o 
   0  13   1        0.04        1.90      1.46 o 
   1  13   1       17.52       21.53      2.94 o 
   2  13   1       31.60       33.06      2.97 o 
   3  13   1       36.48       40.11      3.67 o 
   4  13   1       61.74       75.16      5.88 o 
   5  13   1        0.28        7.19      1.95 o 
   6  13   1      134.60      138.98      6.44 o 
   7  13   1      278.26      240.25     17.71 o 
   8  13   1       34.92       31.35      9.93 o 
  -8  14   1        0.48        1.38      6.78 o 
  -7  14   1       97.72       85.22     13.80 o 
  -6  14   1       18.88       26.20      8.26 o 
  -5  14   1        4.68       11.65      9.22 o 
  -4  14   1       38.35       39.21      5.70 o 
  -3  14   1       72.82       68.05      4.73 o 
  -2  14   1       20.31       22.33      3.58 o 
  -1  14   1      225.34      208.94      6.19 o 
   0  14   1       64.48       54.68      3.94 o 
   1  14   1      147.89      112.85      4.64 o 
   2  14   1      137.48      136.32      5.77 o 
   3  14   1       55.04       60.29      6.39 o 
   4  14   1        0.36        1.86      2.42 o 
   5  14   1        5.85        9.89      5.81 o 
   6  14   1        2.03        0.44      5.62 o 
   7  14   1       84.09       62.60     11.81 o 
  -7  15   1        0.01        6.53      7.37 o 
  -6  15   1        2.34        1.21      6.21 o 
  -5  15   1        5.99       10.93      7.77 o 
  -4  15   1       19.02       23.47      5.02 o 
  -3  15   1      389.36      390.55     10.33 o 
  -2  15   1       24.29       25.65      3.18 o 
  -1  15   1       51.64       60.76      4.05 o 
   0  15   1        9.76       13.44      2.36 o 
   1  15   1        3.82        4.75      1.75 o 
   2  15   1        3.91        7.34      1.94 o 
   3  15   1       14.19       20.44      4.16 o 
   4  15   1       76.24       98.54      8.82 o 
   5  15   1       50.15       35.91      9.16 o 
   6  15   1       14.11       22.66      8.48 o 
   7  15   1        2.85        1.97      6.82 o 
  -6  16   1        6.43        9.86      7.38 o 
  -5  16   1       25.15        0.22      1.50 o 
  -4  16   1        0.30        1.02      6.98 o 
  -3  16   1        8.48       31.43      8.91 o 
  -2  16   1       14.76       20.12      2.43 o 
  -1  16   1        6.79       13.36      2.33 o 
   0  16   1       57.49       55.16      4.21 o 
   1  16   1        0.50        9.22      1.85 o 
   2  16   1      112.00      120.47      5.95 o 
   3  16   1       48.91       56.43      6.23 o 
   4  16   1       80.00       71.70     11.78 o 
   5  16   1        3.04        1.58      5.96 o 
   6  16   1       24.70       34.88      9.43 o 
  -5  17   1       21.06       20.39      9.48 o 
  -4  17   1        0.60        4.57      7.13 o 
  -3  17   1       30.77       48.30     10.33 o 
  -2  17   1        0.27        7.62      6.61 o 
  -1  17   1       57.19       65.64      4.33 o 
   0  17   1       62.18       77.18      7.61 o 
   1  17   1      187.58      191.84     10.29 o 
   2  17   1      115.04       97.35     13.00 o 
   3  17   1        1.56        2.18      6.53 o 
   4  17   1        6.48       -3.55      5.73 o 
   5  17   1       56.74       67.97     12.19 o 
  -4  18   1        0.01        0.54      7.31 o 
  -3  18   1        2.39        4.01      7.09 o 
  -2  18   1       22.79       32.93      9.66 o 
  -1  18   1       64.08       88.28      8.87 o 
   0  18   1        0.88        5.21      4.06 o 
   1  18   1       11.85       23.54      7.74 o 
   2  18   1       62.07       79.08     12.82 o 
   3  18   1       29.22       35.64     10.12 o 
   4  18   1        0.08        6.76      6.93 o 
  -3  19   1       44.93       42.65     11.04 o 
  -2  19   1        0.88       10.01      7.79 o 
  -1  19   1       48.84       48.01     10.87 o 
   0  19   1       46.08       45.30      7.14 o 
   1  19   1       91.96       96.48     13.74 o 
   2  19   1        6.64       19.76      7.97 o 
   3  19   1       99.80      114.53     16.02 o 
 -11   0   2       61.68       71.21     14.43 o 
 -10   0   2      162.58      176.39     17.60 o 
  -9   0   2        5.89        7.19      7.02 o 
  -8   0   2      209.03       46.07      8.83 o 
  -7   0   2      112.64      119.10      4.11 o 
  -6   0   2      457.18      456.15      6.76 o 
  -5   0   2       17.22       20.68      1.73 o 
  -4   0   2     4923.30     5155.36     37.03 o 
  -3   0   2     3006.47     3072.47     27.50 o 
  -2   0   2     2007.91     2044.12     19.27 o 
  -1   0   2      754.98      726.16      9.95 o 
   0   0   2       42.26       55.93      2.41 o 
   1   0   2    24955.63    24689.15    293.61 o 
   2   0   2     4830.14     5091.85     30.08 o 
   3   0   2      886.59      912.18      5.96 o 
   4   0   2      683.17      716.50      5.65 o 
   5   0   2      311.53      332.35      4.60 o 
   6   0   2        1.41        1.92      0.98 o 
   7   0   2      716.06      692.56     17.82 o 
   8   0   2      171.24      167.58     13.70 o 
   9   0   2      674.52      600.52     26.65 o 
  10   0   2      287.73      259.69     20.03 o 
  11   0   2       31.72       11.35      9.14 o 
 -11   1   2        0.21       -5.46      5.46 o 
 -10   1   2       10.18        2.43      5.29 o 
  -9   1   2        0.00       11.48      5.66 o 
  -8   1   2      474.97      475.14     16.00 o 
  -7   1   2       82.16       83.47      2.37 o 
  -6   1   2        7.02        9.17      1.09 o 
  -5   1   2      451.82      482.22      4.62 o 
  -4   1   2        0.23        1.57      0.79 o 
  -3   1   2      756.55      775.92      6.48 o 
  -2   1   2     9870.78     9813.39     73.92 o 
  -1   1   2    12013.63    11701.14    152.80 o 
   0   1   2      186.97      197.29      2.61 o 
   1   1   2      109.00       89.89      1.17 o 
   2   1   2      422.90      432.00      2.61 o 
   3   1   2      370.20      366.31      2.44 o 
   4   1   2     1386.84     1425.34      6.66 o 
   5   1   2      840.03      842.00      4.96 o 
   6   1   2       95.51       96.22      2.05 o 
   7   1   2      112.23      103.88      6.55 o 
   8   1   2       43.10       44.18      6.72 o 
   9   1   2       12.00       15.95      5.50 o 
  10   1   2        0.79        9.52      5.35 o 
  11   1   2       20.74       24.02      6.97 o 
 -11   2   2       20.62       10.70      6.50 o 
 -10   2   2      264.63      263.62     14.19 o 
  -9   2   2       40.82       51.61      7.74 o 
  -8   2   2       44.52       53.46      7.41 o 
  -7   2   2      111.34      115.45      2.92 o 
  -6   2   2      239.51      237.84      3.66 o 
  -5   2   2      272.38      280.15      3.76 o 
  -4   2   2      693.76      719.20      5.97 o 
  -3   2   2     1152.94     1150.93      7.65 o 
  -2   2   2     1876.98     1891.25     10.79 o 
  -1   2   2     1419.34     1435.53      9.91 o 
   0   2   2      580.71      595.86      4.71 o 
   1   2   2      707.17      741.57      5.24 o 
   2   2   2     2091.85     2137.02      9.98 o 
   3   2   2      797.93      843.01      4.89 o 
   4   2   2      369.01      353.57      3.02 o 
   5   2   2        9.03       14.00      0.96 o 
   6   2   2        0.44        3.63      0.74 o 
   7   2   2      108.21      118.91      3.57 o 
   8   2   2       86.32       82.05      8.35 o 
   9   2   2       18.12       22.57      5.72 o 
  10   2   2        4.62        8.06     11.36 o 
  11   2   2      263.70      269.57     15.02 o 
 -11   3   2       63.40       58.07      8.95 o 
 -10   3   2      217.02      229.19     13.20 o 
  -9   3   2        4.67        4.09      5.09 o 
  -8   3   2       23.92       22.34      3.94 o 
  -7   3   2       25.96       30.82      3.21 o 
  -6   3   2      205.41      212.30      3.50 o 
  -5   3   2      112.88      114.29      2.51 o 
  -4   3   2        5.99        5.98      0.91 o 
  -3   3   2      578.95      592.48      4.77 o 
  -2   3   2      141.71      153.90      2.55 o 
  -1   3   2      213.32      221.79      2.24 o 
   0   3   2      918.42      851.85      4.67 o 
   1   3   2      530.22      489.94      2.93 o 
   2   3   2     4043.68     4099.75     21.93 o 
   3   3   2     1236.10     1295.81      7.61 o 
   4   3   2      188.03      208.32      2.46 o 
   5   3   2        3.76        8.72      0.86 o 
   6   3   2       24.91       24.15      1.47 o 
   7   3   2      232.08      230.53      5.83 o 
   8   3   2      198.76      177.30     10.37 o 
   9   3   2       20.14       18.28      5.52 o 
  10   3   2        1.00       -2.36      5.10 o 
  11   3   2       53.68       58.40     10.02 o 
 -11   4   2        0.00        4.76      8.38 o 
 -10   4   2        7.40       10.26      6.65 o 
  -9   4   2       63.43       62.19      8.22 o 
  -8   4   2      402.49      408.92     11.32 o 
  -7   4   2       29.27       36.23      3.39 o 
  -6   4   2        4.71        5.00      1.26 o 
  -5   4   2        2.61        4.47      1.00 o 
  -4   4   2      107.17      112.32      2.05 o 
  -3   4   2      109.24      142.06      2.17 o 
  -2   4   2      406.06      443.44      3.43 o 
  -1   4   2       58.55       52.97      1.10 o 
   0   4   2     2173.90     2182.66     10.25 o 
   1   4   2       77.67       68.15      1.12 o 
   2   4   2      787.47      822.17      5.53 o 
   3   4   2      179.40      156.17      1.99 o 
   4   4   2      162.69      180.71      2.11 o 
   5   4   2        5.07        4.26      0.68 o 
   6   4   2        2.43        5.65      1.12 o 
   7   4   2       16.75       15.16      2.94 o 
   8   4   2        0.26        5.29      7.79 o 
   9   4   2       53.47       43.36     11.25 o 
  10   4   2       22.17       20.19      3.77 o 
 -11   5   2        9.57       11.84      6.79 o 
 -10   5   2        9.04        0.98      7.88 o 
  -9   5   2       13.48       11.29      5.79 o 
  -8   5   2        0.00       -0.32      2.58 o 
  -7   5   2      133.90      136.16      5.59 o 
  -6   5   2        4.85        3.71      1.35 o 
  -5   5   2        5.81        5.33      0.96 o 
  -4   5   2        0.79        1.79      0.59 o 
  -3   5   2     1156.64     1206.09      7.10 o 
  -2   5   2      224.14      279.64      2.63 o 
  -1   5   2       61.49       55.70      1.19 o 
   0   5   2      399.29      416.99      2.97 o 
   1   5   2      989.56     1014.73      5.37 o 
   2   5   2       55.49       69.79      1.00 o 
   3   5   2      204.72      198.86      2.06 o 
   4   5   2       17.54       13.96      0.63 o 
   5   5   2        0.11        0.65      0.77 o 
   6   5   2       33.08       33.42      2.15 o 
   7   5   2      356.83      341.78      6.30 o 
   8   5   2        0.27        0.44      2.92 o 
   9   5   2        4.61       12.59      4.92 o 
  10   5   2        1.31        6.94      5.25 o 
 -10   6   2        6.86        5.96      6.56 o 
  -9   6   2        0.61        2.19      5.02 o 
  -8   6   2        5.91        7.50      3.25 o 
  -7   6   2        5.87        7.36      2.75 o 
  -6   6   2       15.44       13.79      1.60 o 
  -5   6   2       25.08       25.45      1.46 o 
  -4   6   2      319.70      364.59      3.99 o 
  -3   6   2        7.84        6.57      0.73 o 
  -2   6   2       91.55       79.72      1.42 o 
  -1   6   2       47.84       39.71      1.03 o 
   0   6   2      116.01      122.91      1.72 o 
   1   6   2     1313.92     1436.70      8.31 o 
   2   6   2     1264.72     1325.98      8.13 o 
   3   6   2      432.32      475.23      3.10 o 
   4   6   2      154.75      166.89      2.21 o 
   5   6   2      131.23      120.28      2.24 o 
   6   6   2       18.01       21.04      2.04 o 
   7   6   2      188.83      169.36      5.72 o 
   8   6   2        9.49       10.84      3.75 o 
   9   6   2        3.89        0.81      4.64 o 
  10   6   2        0.04        7.00     14.14 o 
 -10   7   2        2.48        2.07      6.77 o 
  -9   7   2       31.28       31.74      7.42 o 
  -8   7   2       75.92       78.43      5.17 o 
  -7   7   2        0.64        2.93      2.47 o 
  -6   7   2        4.98        7.68      2.77 o 
  -5   7   2      115.03      101.73      2.39 o 
  -4   7   2        2.07        1.66      0.88 o 
  -3   7   2      181.31      181.00      2.54 o 
  -2   7   2        1.00        0.74      0.44 o 
  -1   7   2      155.16      166.09      2.13 o 
   0   7   2       68.51      100.53      1.67 o 
   1   7   2      108.16      116.98      1.53 o 
   2   7   2        1.29        2.52      0.50 o 
   3   7   2      700.54      668.56      4.35 o 
   4   7   2        9.22        9.26      0.67 o 
   5   7   2       73.17       61.93      1.78 o 
   6   7   2      150.10      155.20      4.30 o 
   7   7   2      198.79      199.69      6.32 o 
   8   7   2       52.66       56.09      5.70 o 
   9   7   2        2.12       12.39      5.52 o 
  10   7   2       14.35       16.41      6.13 o 
 -10   8   2       25.84       22.45      7.47 o 
  -9   8   2       24.79       22.82      7.09 o 
  -8   8   2        6.33        6.11      2.85 o 
  -7   8   2       45.41       58.56      4.75 o 
  -6   8   2       30.78       28.25      3.55 o 
  -5   8   2       51.42       52.85      2.28 o 
  -4   8   2      611.85      578.23      4.85 o 
  -3   8   2       20.16       23.97      1.09 o 
  -2   8   2      211.96      202.24      2.68 o 
  -1   8   2      300.42      321.91      3.19 o 
   0   8   2        4.78        6.27      0.66 o 
   1   8   2       30.43       26.28      0.90 o 
   2   8   2       19.39       20.33      0.80 o 
   3   8   2      163.12      144.37      2.17 o 
   4   8   2       39.44       34.51      1.33 o 
   5   8   2       29.28       23.00      1.40 o 
   6   8   2      349.54      328.47      6.32 o 
   7   8   2        7.27        7.74      2.26 o 
   8   8   2        1.75       -0.15      5.60 o 
   9   8   2        3.95        8.73      3.97 o 
  10   8   2       25.23       29.21      7.09 o 
 -10   9   2       17.34       19.03      7.03 o 
  -9   9   2       18.31       19.25      6.72 o 
  -8   9   2        0.89        6.42      2.78 o 
  -7   9   2       37.33       38.06      4.17 o 
  -6   9   2       19.83       23.49      3.34 o 
  -5   9   2       18.60       19.04      2.96 o 
  -4   9   2       21.07       18.99      1.40 o 
  -3   9   2        2.39        1.76      0.77 o 
  -2   9   2       43.58       44.68      1.49 o 
  -1   9   2        0.10        0.16      0.51 o 
   0   9   2        0.00       -0.26      0.51 o 
   1   9   2      209.02      197.15      2.19 o 
   2   9   2       64.18       69.12      1.71 o 
   3   9   2       63.69       67.57      1.72 o 
   4   9   2       70.13       71.39      2.19 o 
   5   9   2       21.07       21.87      1.48 o 
   6   9   2       52.11       57.15      4.24 o 
   7   9   2      395.10      363.15      8.79 o 
   8   9   2      113.67      124.19      8.76 o 
   9   9   2        1.38        4.40      5.12 o 
  -9  10   2       68.89       75.85      7.99 o 
  -8  10   2        0.03       -0.53      3.95 o 
  -7  10   2      148.94      158.59      6.49 o 
  -6  10   2      181.87      165.94      6.29 o 
  -5  10   2       48.02       49.26      4.02 o 
  -4  10   2      654.12      630.02      8.11 o 
  -3  10   2       57.68       61.62      2.14 o 
  -2  10   2        1.70        1.07      0.69 o 
  -1  10   2      954.20      928.05      7.21 o 
   0  10   2      112.66      110.89      2.07 o 
   1  10   2        0.49        1.19      0.56 o 
   2  10   2      144.05      142.61      2.43 o 
   3  10   2       95.85       90.40      2.27 o 
   4  10   2      677.50      599.18      9.36 o 
   5  10   2      419.40      400.85      6.46 o 
   6  10   2       11.34        5.96      2.29 o 
   7  10   2       10.89       15.53      3.74 o 
   8  10   2       43.84       60.22      7.33 o 
   9  10   2       37.50       50.23      8.64 o 
  -9  11   2        0.24       -4.36      5.15 o 
  -8  11   2      115.38      155.16     10.28 o 
  -7  11   2        0.29        4.83      2.79 o 
  -6  11   2       31.09       30.78      4.29 o 
  -5  11   2      147.15      142.08      6.59 o 
  -4  11   2       55.22       53.22      3.21 o 
  -3  11   2      744.30      722.71      7.94 o 
  -2  11   2      903.40      854.76      8.57 o 
  -1  11   2       10.80       11.56      1.18 o 
   0  11   2       33.49       38.31      1.56 o 
   1  11   2      250.07      236.90      3.53 o 
   2  11   2      391.36      343.97      4.44 o 
   3  11   2      522.45      466.51      5.47 o 
   4  11   2        3.54        3.54      1.80 o 
   5  11   2        4.50        3.32      1.93 o 
   6  11   2      109.49      107.74      5.60 o 
   7  11   2       47.16       58.98      7.50 o 
   8  11   2       19.78       22.47     10.72 o 
   9  11   2       25.02       43.52      9.09 o 
  -9  12   2        0.26       -0.90      5.12 o 
  -8  12   2      116.23      126.97     11.22 o 
  -7  12   2      213.84      222.56      8.89 o 
  -6  12   2       10.31       16.88      3.53 o 
  -5  12   2      667.02      597.26     19.04 o 
  -4  12   2      209.95      198.36      5.23 o 
  -3  12   2        0.74        2.22      1.29 o 
  -2  12   2      205.41      206.84      4.51 o 
  -1  12   2       76.02       75.68      3.88 o 
   0  12   2      419.44      396.09      5.04 o 
   1  12   2      543.29      456.67      6.16 o 
   2  12   2       90.72       73.70      2.52 o 
   3  12   2        9.75        6.28      1.50 o 
   4  12   2       26.06       25.98      4.20 o 
   5  12   2       62.16       64.65      4.84 o 
   6  12   2      245.82      246.05      8.45 o 
   7  12   2       15.59       20.22      7.68 o 
   8  12   2        0.01       12.95      8.73 o 
  -8  13   2       79.78       75.42     13.28 o 
  -7  13   2       24.93       26.03      8.96 o 
  -6  13   2      206.27      195.11     15.78 o 
  -5  13   2       85.54       98.51      7.27 o 
  -4  13   2      199.00      194.95      7.72 o 
  -3  13   2        0.29       -0.11      1.21 o 
  -2  13   2      382.50      359.51      7.04 o 
  -1  13   2        1.00        3.83      1.42 o 
   0  13   2       47.18       43.29      3.04 o 
   1  13   2      273.78      249.23      5.09 o 
   2  13   2      509.38      444.73      7.61 o 
   3  13   2      101.18      102.59      8.80 o 
   4  13   2        0.00        3.38      3.12 o 
   5  13   2       39.52       45.24      4.30 o 
   6  13   2       19.34       30.24      6.99 o 
   7  13   2      105.03      133.08     25.86 o 
   8  13   2       15.14       32.83     11.68 o 
  -7  14   2        0.63       -4.62      4.62 o 
  -6  14   2      244.30      226.31     16.83 o 
  -5  14   2        7.53        9.89      9.57 o 
  -4  14   2      108.31      118.74      5.89 o 
  -3  14   2        0.15        3.03      1.44 o 
  -2  14   2       46.16       41.07      3.56 o 
  -1  14   2       21.83       20.24      2.66 o 
   0  14   2      109.01      100.00      4.44 o 
   1  14   2      164.50      153.85      5.37 o 
   2  14   2        0.54        3.00      1.60 o 
   3  14   2       17.48       20.38      3.65 o 
   4  14   2      105.08       88.78      7.56 o 
   5  14   2       37.22       54.94     10.43 o 
   6  14   2       24.68       42.61     10.35 o 
   7  14   2        1.20        1.83      6.96 o 
  -7  15   2       31.36       33.00      9.10 o 
  -6  15   2        9.43        3.99      6.92 o 
  -5  15   2       11.56       12.82      5.82 o 
  -4  15   2       15.19       18.45      9.54 o 
  -3  15   2       88.86       82.15      5.29 o 
  -2  15   2       45.36       43.16      3.72 o 
  -1  15   2       79.46       87.12      4.37 o 
   0  15   2        0.16        2.25      1.42 o 
   1  15   2        0.00        3.50      1.48 o 
   2  15   2       12.98       20.22      2.85 o 
   3  15   2      118.51      128.70      7.87 o 
   4  15   2      114.18      111.11      9.08 o 
   5  15   2       31.82       41.51      9.70 o 
   6  15   2       22.46       33.78      9.89 o 
   7  15   2       12.71       13.49      8.18 o 
  -6  16   2        6.14       13.91      7.99 o 
  -5  16   2        7.81        8.52      7.85 o 
  -4  16   2        0.08        0.47      6.38 o 
  -3  16   2       13.83       21.93      3.41 o 
  -2  16   2       45.67       63.65      3.97 o 
  -1  16   2       28.58       41.51      3.72 o 
   0  16   2       46.05       46.28      3.87 o 
   1  16   2       56.99       61.94      4.30 o 
   2  16   2        0.05        3.96      4.75 o 
   3  16   2       19.42       23.92      9.38 o 
   4  16   2        9.32       10.89      6.65 o 
   5  16   2       29.82       46.71     10.24 o 
   6  16   2       40.32       23.19      8.57 o 
  -5  17   2        0.26       -5.63      6.29 o 
  -4  17   2        0.89        0.37      7.36 o 
  -3  17   2        0.15        5.87      7.53 o 
  -2  17   2      162.41      201.29     22.36 o 
  -1  17   2       78.12       93.60     11.12 o 
   0  17   2        0.83       -0.11      3.55 o 
   1  17   2        0.39        1.88      4.86 o 
   2  17   2        1.35        6.10      5.62 o 
   3  17   2        1.66       -1.44      5.64 o 
   4  17   2       43.02        8.17      2.12 o 
   5  17   2       54.39       74.36     12.81 o 
  -4  18   2       73.80       84.33     13.35 o 
  -3  18   2        1.62        3.84      7.26 o 
  -2  18   2        6.12       -2.86      6.68 o 
  -1  18   2       10.52       18.02      5.17 o 
   0  18   2       92.16      101.81      8.50 o 
   1  18   2       85.26      160.08      8.19 o 
   2  18   2        0.06        9.27      6.57 o 
   3  18   2        7.04       15.39      7.37 o 
   4  18   2        2.37        3.57      6.60 o 
  -2  19   2       15.12       23.98      9.52 o 
  -1  19   2       30.04       42.84      6.82 o 
   0  19   2        1.62        6.62      6.17 o 
   1  19   2        3.44       11.93      6.75 o 
   2  19   2        1.02       11.65      7.12 o 
 -11   1   3        3.20       -0.92      6.39 o 
 -10   1   3        1.14        4.77      5.80 o 
  -9   1   3      208.35      210.75     11.87 o 
  -8   1   3      156.79      145.32      6.94 o 
  -7   1   3       17.18       14.93      2.63 o 
  -6   1   3      225.66      223.23      5.79 o 
  -5   1   3       89.29       97.10      2.22 o 
  -4   1   3      218.60      227.99      3.51 o 
  -3   1   3      291.05      287.19      4.12 o 
  -2   1   3      118.26       95.13      2.57 o 
  -1   1   3      828.28      855.33      9.68 o 
   0   1   3        6.18        2.35      1.09 o 
   1   1   3     2480.65     2520.74     14.97 o 
   2   1   3      743.45      737.50      4.26 o 
   3   1   3      168.57      165.68      1.56 o 
   4   1   3      197.91      227.07      1.97 o 
   5   1   3       24.46       31.05      1.03 o 
   6   1   3       33.45       29.92      1.40 o 
   7   1   3       45.25       66.07     10.77 o 
   8   1   3       33.48       33.60      5.79 o 
   9   1   3       25.69       28.67      6.24 o 
  10   1   3       28.80       30.78      6.95 o 
 -11   2   3        2.19       -0.70      6.84 o 
 -10   2   3        4.08        8.56      6.22 o 
  -9   2   3       83.61      102.57      9.82 o 
  -8   2   3       51.76       60.49      6.10 o 
  -7   2   3        0.73        0.71      2.30 o 
  -6   2   3        0.52        0.55      2.08 o 
  -5   2   3       69.98       68.66      2.41 o 
  -4   2   3       13.77       27.41      1.47 o 
  -3   2   3     1361.07     1435.36     13.96 o 
  -2   2   3        0.91        0.71      0.81 o 
  -1   2   3      134.45      135.06      2.91 o 
   0   2   3        3.32        1.02      0.49 o 
   1   2   3      511.54      463.29      4.88 o 
   2   2   3     2837.12     2909.06     15.83 o 
   3   2   3      869.22      965.98      5.18 o 
   4   2   3      347.73      348.37      2.74 o 
   5   2   3      214.61      201.72      2.45 o 
   6   2   3        4.06        5.67      0.89 o 
   7   2   3       15.75       14.50      4.22 o 
   8   2   3      469.90      433.30     15.06 o 
   9   2   3        0.28        5.10      4.41 o 
  10   2   3       26.80       17.50      6.32 o 
 -11   3   3        0.10       -5.28      5.28 o 
 -10   3   3        8.82       16.59     11.31 o 
  -9   3   3        0.40        2.87      5.05 o 
  -8   3   3        1.00        2.62      3.31 o 
  -7   3   3      512.54      552.27      9.91 o 
  -6   3   3       32.19       35.69      2.70 o 
  -5   3   3      129.19      136.06      3.11 o 
  -4   3   3       28.64       35.99      1.60 o 
  -3   3   3     1072.63     1176.76      8.72 o 
  -2   3   3      338.10      355.93      3.74 o 
  -1   3   3      995.01     1087.19      6.93 o 
   0   3   3      403.48      391.66      3.98 o 
   1   3   3     1175.16     1188.95      7.07 o 
   2   3   3       67.68       90.36      0.99 o 
   3   3   3       44.44       37.90      1.24 o 
   4   3   3      244.18      242.72      2.51 o 
   5   3   3      243.72      243.49      2.91 o 
   6   3   3       30.98       31.16      1.92 o 
   7   3   3        9.50        8.56      3.04 o 
   8   3   3      134.06      133.42      9.09 o 
   9   3   3       17.39       15.56      5.30 o 
  10   3   3       94.22      112.52     12.54 o 
 -11   4   3        6.68        5.25      9.01 o 
 -10   4   3        6.84        5.34      5.73 o 
  -9   4   3      101.73       86.33      9.36 o 
  -8   4   3      105.90      110.55      6.47 o 
  -7   4   3        0.08        2.01      3.10 o 
  -6   4   3        8.54        8.72      2.35 o 
  -5   4   3      404.16      416.90      5.31 o 
  -4   4   3       55.30       66.50      2.01 o 
  -3   4   3      333.57      370.02      4.65 o 
  -2   4   3     1272.78     1303.37      7.79 o 
  -1   4   3      214.96      196.85      2.18 o 
   0   4   3      143.24      148.87      1.89 o 
   1   4   3      598.14      625.38      3.97 o 
   2   4   3       72.55       85.20      1.20 o 
   3   4   3      410.78      452.01      7.85 o 
   4   4   3      206.01      209.09      2.70 o 
   5   4   3      186.80      187.61      2.64 o 
   6   4   3        4.05        6.49      1.37 o 
   7   4   3       77.39       79.34      5.82 o 
   8   4   3       57.26       60.83      7.23 o 
   9   4   3       86.71       83.66      8.94 o 
  10   4   3        3.72        1.44      5.08 o 
 -10   5   3        0.34       -5.09      5.09 o 
  -9   5   3        0.03        1.69      5.13 o 
  -8   5   3      271.12      277.78     10.24 o 
  -7   5   3       14.69       11.07      3.52 o 
  -6   5   3        0.30       -0.40      1.96 o 
  -5   5   3        3.76        5.26      1.72 o 
  -4   5   3       33.02       44.90      2.01 o 
  -3   5   3       96.01       99.90      2.14 o 
  -2   5   3      500.82      520.39      4.32 o 
  -1   5   3      267.39      272.64      2.70 o 
   0   5   3      227.03      234.78      2.54 o 
   1   5   3      372.11      396.48      3.19 o 
   2   5   3      382.09      363.41      3.89 o 
   3   5   3     1571.81     1688.54     11.96 o 
   4   5   3      530.89      544.97      5.71 o 
   5   5   3      204.88      208.90      3.89 o 
   6   5   3      144.12      141.94      3.83 o 
   7   5   3      153.45      166.65      7.18 o 
   8   5   3        4.51        8.93      4.24 o 
   9   5   3      207.21       79.94      6.74 o 
  10   5   3        0.15        2.27      9.14 o 
 -10   6   3       32.71       40.42      9.29 o 
  -9   6   3       64.94       61.59      8.52 o 
  -8   6   3        9.14        7.95      3.55 o 
  -7   6   3        0.66        0.96      3.75 o 
  -6   6   3      273.00      241.82      5.15 o 
  -5   6   3      101.02      108.24      3.29 o 
  -4   6   3       60.03       70.29      2.20 o 
  -3   6   3        8.96        7.28      0.87 o 
  -2   6   3      392.67      391.05      3.43 o 
  -1   6   3       80.67       66.95      1.41 o 
   0   6   3     1152.31     1183.77      7.14 o 
   1   6   3      165.73      187.66      2.37 o 
   2   6   3      502.97      530.07      5.03 o 
   3   6   3      645.62      666.68      6.01 o 
   4   6   3       68.23       71.92      2.30 o 
   5   6   3        0.18        0.66      0.74 o 
   6   6   3      122.50      114.48      4.56 o 
   7   6   3      679.51      665.05     13.96 o 
   8   6   3        2.26        5.54      3.41 o 
   9   6   3       11.42       10.43     10.29 o 
  10   6   3        1.54        1.15     12.75 o 
 -10   7   3        3.06       -0.02      6.27 o 
  -9   7   3        5.03       12.47      4.51 o 
  -8   7   3        8.42       12.26      3.72 o 
  -7   7   3      142.62      113.49      6.04 o 
  -6   7   3       72.21       65.60      3.61 o 
  -5   7   3      279.70      275.70      5.38 o 
  -4   7   3       60.23       62.23      2.18 o 
  -3   7   3       58.18       56.19      1.44 o 
  -2   7   3      406.06      398.27      3.51 o 
  -1   7   3     1320.46     1410.49      8.86 o 
   0   7   3      119.42      105.34      1.46 o 
   1   7   3      309.56      352.81      3.49 o 
   2   7   3       69.77       77.91      1.99 o 
   3   7   3       27.92       32.74      1.67 o 
   4   7   3        3.30        3.02      0.88 o 
   5   7   3      380.05      356.46      6.06 o 
   6   7   3      440.29      404.11      8.41 o 
   7   7   3       50.83       48.98      3.90 o 
   8   7   3       57.31       58.29      5.85 o 
   9   7   3      504.84      491.30     17.28 o 
  10   7   3        4.31        9.93      5.04 o 
 -10   8   3        9.23       -4.33      5.50 o 
  -9   8   3       22.21       37.71      9.42 o 
  -8   8   3       47.61       60.99      5.76 o 
  -7   8   3       16.87       26.09      3.93 o 
  -6   8   3       50.87       55.43      4.47 o 
  -5   8   3      110.22      107.60      3.70 o 
  -4   8   3       91.64       93.51      2.33 o 
  -3   8   3      141.99      126.30      2.35 o 
  -2   8   3       90.59       92.70      1.78 o 
  -1   8   3      162.02      205.94      2.58 o 
   0   8   3      254.40      261.75      2.83 o 
   1   8   3      159.31      173.65      2.60 o 
   2   8   3       50.07       65.72      1.51 o 
   3   8   3       60.85       65.27      2.17 o 
   4   8   3      249.75      235.45      4.33 o 
   5   8   3      181.17      157.80      4.18 o 
   6   8   3       39.66       38.22      3.48 o 
   7   8   3      322.56      313.46      7.98 o 
   8   8   3        5.48        6.96      4.85 o 
   9   8   3       15.44       17.02      5.65 o 
  10   8   3        5.44       27.39      6.36 o 
  -9   9   3        2.98       -3.29      5.65 o 
  -8   9   3        0.07        4.46      3.47 o 
  -7   9   3       55.35       63.31      5.13 o 
  -6   9   3        0.58       -1.07      2.42 o 
  -5   9   3       45.01       56.76      3.37 o 
  -4   9   3      673.54      644.72      7.10 o 
  -3   9   3      363.36      360.31      4.26 o 
  -2   9   3     1665.86     1670.13     10.85 o 
  -1   9   3      598.28      539.74      4.98 o 
   0   9   3        7.12       12.85      0.88 o 
   1   9   3      176.35      153.08      2.20 o 
   2   9   3       35.38       31.42      1.31 o 
   3   9   3       56.64       50.53      2.29 o 
   4   9   3     1214.23     1100.36     13.15 o 
   5   9   3      138.59      123.04      5.43 o 
   6   9   3      165.52      150.51      6.32 o 
   7   9   3        8.55       12.31      2.44 o 
   8   9   3       27.78       41.06      6.31 o 
   9   9   3        5.16       11.05      5.21 o 
  -9  10   3       16.50        6.63      8.92 o 
  -8  10   3       18.37       23.63      5.98 o 
  -7  10   3       76.66       80.66      6.50 o 
  -6  10   3       18.76       23.16      4.04 o 
  -5  10   3        3.85        3.89      1.86 o 
  -4  10   3      404.65      386.17      6.70 o 
  -3  10   3      563.23      541.13      5.49 o 
  -2  10   3      117.20      112.14      2.51 o 
  -1  10   3        0.88        1.83      0.89 o 
   0  10   3       35.62       40.86      1.49 o 
   1  10   3       23.40       23.43      1.11 o 
   2  10   3       52.07       45.01      1.71 o 
   3  10   3       88.33       84.95      3.16 o 
   4  10   3       98.12      105.27      3.82 o 
   5  10   3       79.57       75.94      4.69 o 
   6  10   3       51.77       49.66      4.61 o 
   7  10   3       99.40      100.42      5.63 o 
   8  10   3        5.98       10.24      4.46 o 
   9  10   3       11.16       17.67     10.12 o 
  -9  11   3       54.82       55.64     12.50 o 
  -8  11   3       57.58       70.77      9.08 o 
  -7  11   3        0.25        5.11      2.81 o 
  -6  11   3       81.24       78.38      6.98 o 
  -5  11   3      326.11      327.88      9.90 o 
  -4  11   3       70.54       66.77      3.46 o 
  -3  11   3       36.99       36.22      2.53 o 
  -2  11   3      223.91      207.41      3.80 o 
  -1  11   3        7.47       10.25      1.14 o 
   0  11   3      508.12      506.68      5.00 o 
   1  11   3       74.39       62.67      1.98 o 
   2  11   3        2.99        5.96      0.86 o 
   3  11   3      103.19       90.68      2.89 o 
   4  11   3        0.11        0.73      1.18 o 
   5  11   3       62.69       49.91      4.54 o 
   6  11   3       89.11       77.24      5.00 o 
   7  11   3       20.56       45.72      5.55 o 
   8  11   3        0.05       11.20      4.25 o 
   9  11   3        2.88       23.35      6.17 o 
  -8  12   3        0.02        2.59      4.93 o 
  -7  12   3       18.65       35.64      5.73 o 
  -6  12   3       18.88       28.18      4.87 o 
  -5  12   3       17.51       26.75      4.21 o 
  -4  12   3       10.17        9.14      1.90 o 
  -3  12   3        0.00       -0.56      1.27 o 
  -2  12   3      111.71      122.55      6.00 o 
  -1  12   3      135.81      137.03      3.69 o 
   0  12   3      179.11      170.46      3.64 o 
   1  12   3       34.19       27.88      1.60 o 
   2  12   3        0.02        1.44      0.69 o 
   3  12   3       44.98       43.12      2.80 o 
   4  12   3       24.10       27.86      3.40 o 
   5  12   3        5.07       10.85      3.22 o 
   6  12   3       32.06       35.59      4.00 o 
   7  12   3       23.30       23.93      5.17 o 
   8  12   3       23.80       27.15      5.29 o 
  -8  13   3        0.41       -3.40     11.65 o 
  -7  13   3       99.45      120.35     10.71 o 
  -6  13   3       28.58       44.99      6.46 o 
  -5  13   3       16.83       17.35      3.97 o 
  -4  13   3        9.57       13.19      2.05 o 
  -3  13   3       38.35       37.10      3.09 o 
  -2  13   3        4.80        5.61      1.70 o 
  -1  13   3       23.72       22.97      2.50 o 
   0  13   3       78.36       79.86      3.57 o 
   1  13   3      166.62      142.33      4.08 o 
   2  13   3       10.21        7.29      1.53 o 
   3  13   3       37.26       39.43      3.54 o 
   4  13   3        2.68        5.14      2.06 o 
   5  13   3      149.92      146.58     17.91 o 
   6  13   3        2.16       16.77      7.24 o 
   7  13   3       62.04       92.98     14.46 o 
   8  13   3      173.46      195.72     22.21 o 
  -7  14   3        2.05        5.90      6.74 o 
  -6  14   3       32.12       41.10     10.72 o 
  -5  14   3        1.43       -5.04      5.98 o 
  -4  14   3       34.20       37.30      3.57 o 
  -3  14   3       24.65       21.74      2.59 o 
  -2  14   3       27.82       28.69      2.75 o 
  -1  14   3        5.77        4.86      1.96 o 
   0  14   3       95.54       93.53      3.50 o 
   1  14   3        9.15       10.73      1.61 o 
   2  14   3      247.65      202.96      5.32 o 
   3  14   3        8.96        8.99      2.93 o 
   4  14   3        9.92       13.39      7.20 o 
   5  14   3        5.56       21.20      3.47 o 
   6  14   3       67.42      109.82     23.28 o 
   7  14   3        8.13       16.48      8.08 o 
  -7  15   3        0.01       -0.13      6.08 o 
  -6  15   3       89.55      100.50     14.90 o 
  -5  15   3        2.88       -1.27      6.54 o 
  -4  15   3       15.09       38.79     10.17 o 
  -3  15   3        0.10        5.11      3.70 o 
  -2  15   3       41.04       50.35      4.12 o 
  -1  15   3        6.52        9.32      2.16 o 
   0  15   3       23.88       38.18      3.49 o 
   1  15   3       58.89       67.84      4.59 o 
   2  15   3        0.27        2.50      2.40 o 
   3  15   3       72.51       64.89      8.73 o 
   4  15   3       18.19       16.40      6.65 o 
   5  15   3       18.58       27.52      7.81 o 
   6  15   3       23.80       29.66      9.07 o 
  -6  16   3        6.49        4.33      5.41 o 
  -5  16   3        0.40       -1.65      7.54 o 
  -4  16   3      278.68      249.79     18.19 o 
  -3  16   3       63.53       98.31     23.52 o 
  -2  16   3      158.35      161.01      5.94 o 
  -1  16   3       29.02       37.07      3.49 o 
   0  16   3        7.30       15.10      3.72 o 
   1  16   3       11.12       29.67      5.91 o 
   2  16   3       48.93       68.49     15.70 o 
   3  16   3        0.41        1.68      4.58 o 
   4  16   3      118.14      108.06     12.09 o 
   5  16   3       18.12       24.48      8.15 o 
   6  16   3        1.81        4.71      6.51 o 
  -5  17   3        1.12        6.19      7.69 o 
  -4  17   3       16.24       17.95      9.00 o 
  -2  17   3        3.24       10.02      5.49 o 
  -1  17   3      107.83      130.16      7.85 o 
   0  17   3       13.64       16.55      5.98 o 
   1  17   3      109.96      150.92     17.87 o 
   2  17   3       13.96       20.77      7.47 o 
   3  17   3       86.60       98.90     14.02 o 
   4  17   3      118.82      124.00     13.08 o 
   5  17   3        0.93        1.71      4.62 o 
  -4  18   3       12.22       20.28      8.58 o 
  -3  18   3        0.16        6.00      6.92 o 
  -2  18   3        1.52        2.65      7.23 o 
  -1  18   3       43.40       51.55      7.20 o 
   0  18   3       20.78       29.91      7.96 o 
   1  18   3      100.64       94.57     13.51 o 
   2  18   3       35.66       40.35      9.31 o 
   3  18   3      248.34      256.14     18.30 o 
  -2  19   3        2.70       -3.56      6.57 o 
  -1  19   3       61.90       72.12      8.54 o 
   0  19   3       24.83       36.41      8.62 o 
   1  19   3      134.59      169.60     14.98 o 
 -11   0   4        8.97       -4.29      8.57 o 
 -10   0   4       22.64       36.07     10.99 o 
  -9   0   4       22.00       25.95      9.41 o 
  -8   0   4      475.38      499.25     14.16 o 
  -7   0   4       61.53       58.98      6.27 o 
  -6   0   4       24.62       25.49      4.69 o 
  -5   0   4        0.99        3.73      3.45 o 
  -4   0   4      899.61      856.87     12.22 o 
  -3   0   4      902.81      936.15     12.18 o 
  -2   0   4     1054.03     1131.31     16.53 o 
  -1   0   4       30.11       50.42      2.60 o 
   0   0   4      929.82      919.27     13.29 o 
   1   0   4      714.84      689.52     10.61 o 
   2   0   4      430.17      362.92      5.20 o 
   3   0   4     1796.02     2007.07     16.90 o 
   4   0   4      108.83      119.99      2.28 o 
   5   0   4      305.85      310.42      4.39 o 
   6   0   4      400.39      378.22      7.47 o 
   7   0   4      210.37      177.54     13.07 o 
   8   0   4        0.23        5.04      5.60 o 
   9   0   4      310.50      284.08     18.98 o 
  10   0   4      111.92      117.03     16.00 o 
 -11   1   4       25.13        6.73      8.63 o 
 -10   1   4        1.26       -1.91      1.91 o 
  -9   1   4        3.27        1.72      4.39 o 
  -8   1   4       13.00       11.58      3.94 o 
  -7   1   4      468.04      478.01     12.70 o 
  -6   1   4     1810.39     1860.44     17.62 o 
  -5   1   4      611.26      636.25      9.76 o 
  -4   1   4     2018.50     1998.77     15.26 o 
  -3   1   4      627.89      632.83      6.76 o 
  -2   1   4        2.10        0.69      1.04 o 
  -1   1   4     1844.59     1917.23     14.70 o 
   0   1   4      293.82      303.24      4.74 o 
   1   1   4      545.87      578.76      5.62 o 
   2   1   4      607.94      679.80      4.84 o 
   3   1   4      123.83      133.90      1.72 o 
   4   1   4      459.28      459.80      3.09 o 
   5   1   4      137.76      148.99      2.08 o 
   6   1   4       36.74       48.39      4.76 o 
   7   1   4        1.38        1.17      2.97 o 
   8   1   4      178.48      155.11      9.43 o 
   9   1   4       71.09       67.21     10.52 o 
  10   1   4        0.43        1.62      5.03 o 
 -11   2   4       36.93       43.47      8.53 o 
 -10   2   4        2.62        4.99      9.27 o 
  -9   2   4       76.07       84.83      9.30 o 
  -8   2   4       70.12       73.96      6.14 o 
  -7   2   4       20.55       22.49      4.00 o 
  -6   2   4      463.77      487.18      8.69 o 
  -5   2   4      427.48      426.96      9.03 o 
  -4   2   4      778.06      794.00      7.66 o 
  -3   2   4     2178.44     2296.37     23.80 o 
  -2   2   4        0.98       -0.13      1.03 o 
  -1   2   4     1127.10     1146.80      9.95 o 
   0   2   4       68.90       61.19      1.79 o 
   1   2   4       55.23       52.73      1.52 o 
   2   2   4      545.63      545.21      3.91 o 
   3   2   4     1139.66     1187.49      7.16 o 
   4   2   4     1068.87     1129.82      8.30 o 
   5   2   4        2.78        1.86      0.68 o 
   6   2   4      315.58      283.41      6.26 o 
   7   2   4       74.94      113.91     17.17 o 
   8   2   4        2.97        1.30      3.66 o 
   9   2   4       18.29       24.13      5.70 o 
  10   2   4       12.19       14.32      5.54 o 
 -10   3   4        2.17       -4.96      4.96 o 
  -9   3   4       73.63       94.40      9.79 o 
  -8   3   4        0.41       -0.35      3.22 o 
  -7   3   4      367.33      352.58     10.00 o 
  -6   3   4        0.85        1.76      2.54 o 
  -5   3   4        2.45        3.27      1.81 o 
  -4   3   4       10.88        9.11      1.65 o 
  -3   3   4       10.44       11.91      1.35 o 
  -2   3   4        0.03        0.80      1.17 o 
  -1   3   4      841.42      853.25      8.81 o 
   0   3   4      388.62      361.78      4.12 o 
   1   3   4        0.72        0.82      0.43 o 
   2   3   4      348.47      353.38      3.46 o 
   3   3   4     2125.63     2157.94     10.37 o 
   4   3   4      780.96      797.34      6.46 o 
   5   3   4      116.65      149.29      3.53 o 
   6   3   4       43.84       44.30      2.86 o 
   7   3   4        6.90        6.63      3.29 o 
   8   3   4       59.11       68.40      7.42 o 
   9   3   4      183.28      178.97     11.02 o 
  10   3   4       25.32       14.55      6.03 o 
 -10   4   4       10.18        3.66      5.91 o 
  -9   4   4        1.04       -4.48      4.48 o 
  -8   4   4       46.38       44.85      5.25 o 
  -7   4   4       66.10       74.11      5.60 o 
  -6   4   4       89.42       91.51      4.63 o 
  -5   4   4        9.18        9.97      2.02 o 
  -4   4   4       65.06       67.75      2.95 o 
  -3   4   4      127.67      137.00      2.76 o 
  -2   4   4      653.60      701.14      5.80 o 
  -1   4   4      214.79      224.96      3.52 o 
   0   4   4       29.11       39.79      1.36 o 
   1   4   4      459.92      474.62      3.74 o 
   2   4   4       62.61       64.87      0.92 o 
   3   4   4       13.18       10.33      0.55 o 
   4   4   4       79.22       91.26      1.79 o 
   5   4   4      311.18      289.12      5.40 o 
   6   4   4      404.09      388.74      6.58 o 
   7   4   4        4.16       13.13      4.18 o 
   8   4   4       84.48       73.28      7.70 o 
   9   4   4       13.57       18.69      5.61 o 
  10   4   4        0.21        4.71      4.62 o 
 -10   5   4        0.93       -0.50      5.34 o 
  -9   5   4       64.33       71.07      6.49 o 
  -8   5   4        0.01        2.02      3.37 o 
  -7   5   4      228.67      220.35      8.28 o 
  -6   5   4       38.22       30.25      3.48 o 
  -5   5   4       12.92       14.53      2.44 o 
  -4   5   4       32.83       39.38      2.83 o 
  -3   5   4      115.97      115.84      2.50 o 
  -2   5   4      141.05      168.12      2.53 o 
  -1   5   4       76.58       58.04      1.43 o 
   0   5   4      597.88      597.94      4.31 o 
   1   5   4       12.77        9.48      0.64 o 
   2   5   4       25.04       19.06      0.75 o 
   3   5   4        0.70        2.11      0.70 o 
   4   5   4       78.93       70.79      3.17 o 
   5   5   4       37.80       35.43      2.72 o 
   6   5   4      205.57      198.17      6.25 o 
   7   5   4        8.04        6.21      3.12 o 
   8   5   4        0.21        0.86      3.41 o 
   9   5   4       22.61       30.13      5.95 o 
  10   5   4       56.02       62.32     12.99 o 
 -10   6   4       12.22        9.04      9.32 o 
  -9   6   4        9.19       17.15      5.39 o 
  -8   6   4        1.94        3.85      3.16 o 
  -7   6   4       17.12       20.61      4.01 o 
  -6   6   4       29.67       30.24      3.34 o 
  -5   6   4        8.87        8.88      2.06 o 
  -4   6   4      425.39      422.02      6.23 o 
  -3   6   4      238.67      252.37      3.98 o 
  -2   6   4       57.01       48.91      1.44 o 
  -1   6   4       26.78       35.43      1.20 o 
   0   6   4       25.34       25.88      2.49 o 
   1   6   4       32.81       40.72      1.40 o 
   2   6   4      174.77      195.65      2.51 o 
   3   6   4      120.09      136.95      2.79 o 
   4   6   4        0.21        1.20      0.97 o 
   5   6   4       40.50       41.75      3.23 o 
   6   6   4       49.38       45.93      3.49 o 
   7   6   4       12.22       15.35      3.43 o 
   8   6   4        4.52       12.55      4.23 o 
   9   6   4       16.80       19.61      9.11 o 
  10   6   4       75.88       71.74     13.21 o 
 -10   7   4       20.56       14.04      6.70 o 
  -9   7   4       23.49       24.41      5.26 o 
  -8   7   4       15.05        9.42      3.83 o 
  -7   7   4       14.52        9.26      3.49 o 
  -6   7   4      119.95      105.99      4.16 o 
  -5   7   4       18.29        8.93      1.89 o 
  -4   7   4       25.04       26.57      2.17 o 
  -3   7   4      104.17      114.68      2.62 o 
  -2   7   4        7.08        7.10      0.98 o 
  -1   7   4        1.34        0.59      0.58 o 
   0   7   4        0.01        1.84      0.45 o 
   1   7   4       57.42       64.33      1.63 o 
   2   7   4      164.19      173.82      3.03 o 
   3   7   4      128.49      127.35      2.88 o 
   4   7   4       10.45       12.44      1.62 o 
   5   7   4       11.86        8.42      1.95 o 
   6   7   4       54.50       45.21      3.63 o 
   7   7   4      174.92      158.50      7.26 o 
   8   7   4       85.39       91.83      6.26 o 
   9   7   4       18.34       16.48      5.28 o 
 -10   8   4      167.99      189.64     18.55 o 
  -9   8   4       94.19      101.47      7.09 o 
  -8   8   4      194.57      197.85      8.59 o 
  -7   8   4       13.29       11.01      4.38 o 
  -6   8   4       12.95       10.73      2.28 o 
  -5   8   4      185.34      162.79      4.92 o 
  -4   8   4        2.25        3.88      1.51 o 
  -3   8   4      348.53      329.47      4.34 o 
  -2   8   4       30.93       32.04      1.71 o 
  -1   8   4      456.86      430.83      5.03 o 
   0   8   4      387.05      358.89      4.36 o 
   1   8   4       20.22       15.64      1.19 o 
   2   8   4        7.32        8.15      0.79 o 
   3   8   4       59.07       50.78      2.27 o 
   4   8   4        0.49        0.90      1.31 o 
   5   8   4       87.41       76.93      4.00 o 
   6   8   4       73.79       71.11      5.37 o 
   7   8   4      153.65      138.52      8.47 o 
   8   8   4        6.94       11.69      4.11 o 
   9   8   4        1.99       17.20      5.81 o 
  -9   9   4       27.74       43.02     11.49 o 
  -8   9   4       25.60       37.48      6.04 o 
  -7   9   4       42.68       37.71      5.97 o 
  -6   9   4        7.29       10.70      3.41 o 
  -5   9   4       12.35       11.26      2.57 o 
  -4   9   4        2.33        0.98      1.61 o 
  -3   9   4      200.54      199.61      4.23 o 
  -2   9   4       18.03       23.07      1.92 o 
  -1   9   4       89.23       92.86      2.81 o 
   0   9   4        4.45        3.67      1.07 o 
   1   9   4      146.88      156.93      2.82 o 
   2   9   4        0.01       -0.73      0.73 o 
   3   9   4       23.25       20.82      1.98 o 
   4   9   4        4.15        4.87      1.77 o 
   5   9   4       12.17       22.26      3.12 o 
   6   9   4        2.35        7.35      2.09 o 
   7   9   4        6.35        6.72      2.92 o 
   8   9   4      112.91      106.23      8.00 o 
   9   9   4       68.73       72.83     11.08 o 
  -9  10   4       68.69       84.16     14.22 o 
  -8  10   4        5.32       19.48      6.62 o 
  -7  10   4        6.21        8.28      4.09 o 
  -6  10   4       69.23       76.06      6.33 o 
  -5  10   4       31.76       32.87      3.53 o 
  -4  10   4       15.71       16.59      2.07 o 
  -3  10   4      472.21      443.19      6.33 o 
  -2  10   4        0.94        1.38      1.16 o 
  -1  10   4        0.22        0.82      1.15 o 
   0  10   4     1138.21     1109.62     11.05 o 
   1  10   4      260.92      234.71      5.05 o 
   2  10   4        0.85        1.48      1.17 o 
   3  10   4        1.36        1.28      1.45 o 
   4  10   4      114.10      105.46      4.54 o 
   5  10   4       89.83       83.06      4.84 o 
   6  10   4       93.21       79.32      4.92 o 
   7  10   4       25.01       28.23      5.12 o 
   8  10   4       27.36       40.52      6.17 o 
   9  10   4       34.17       47.69      7.96 o 
  -9  11   4      163.72      174.38     17.80 o 
  -8  11   4       74.41       59.60     12.08 o 
  -7  11   4       58.60       72.61      8.48 o 
  -6  11   4        4.30       10.14      3.72 o 
  -5  11   4        6.57        3.96      2.44 o 
  -4  11   4       30.96       26.65      2.74 o 
  -3  11   4      373.75      370.51      6.50 o 
  -2  11   4       58.52       71.05      3.98 o 
  -1  11   4      780.25      726.93      7.99 o 
   0  11   4      155.53      158.60      5.34 o 
   1  11   4       34.12       39.64      2.59 o 
   2  11   4       40.41       36.57      2.67 o 
   3  11   4        4.81        6.71      1.84 o 
   4  11   4        1.92       -1.38      2.21 o 
   5  11   4       42.17       37.70      4.06 o 
   6  11   4      134.18      140.49      6.34 o 
   7  11   4        2.20        7.16      7.14 o 
   8  11   4        5.61       18.75      4.94 o 
  -8  12   4        1.32       -3.13      7.23 o 
  -7  12   4       40.42       42.67      7.39 o 
  -6  12   4       73.61       92.47      6.51 o 
  -5  12   4        6.89        4.16      3.46 o 
  -4  12   4        5.44        6.22      1.86 o 
  -3  12   4      767.38      725.84     10.27 o 
  -2  12   4      472.53      451.57      5.59 o 
  -1  12   4       32.39       31.25      3.02 o 
   0  12   4       46.37       31.53      2.75 o 
   1  12   4      189.62      166.38      4.33 o 
   2  12   4      320.19      290.15      6.19 o 
   3  12   4       86.28       63.29      4.11 o 
   4  12   4      104.04      107.55      4.93 o 
   5  12   4       90.46       94.14      5.30 o 
   6  12   4       25.12       25.11      5.91 o 
   7  12   4        2.10        7.10      7.03 o 
   8  12   4        0.14        1.71      6.41 o 
  -8  13   4      111.83      115.20     15.22 o 
  -7  13   4      356.04      389.34     15.87 o 
  -6  13   4       28.61       31.54      6.40 o 
  -5  13   4       15.63       14.84      3.42 o 
  -4  13   4       15.45       23.43      2.70 o 
  -3  13   4       30.29       34.49      3.11 o 
  -2  13   4      123.46      112.38      4.38 o 
  -1  13   4     1304.53     1180.38     14.46 o 
   0  13   4       16.75       15.46      2.23 o 
   1  13   4       30.93       48.75      3.03 o 
   2  13   4        3.99        8.90      2.00 o 
   3  13   4      155.62      131.58      5.29 o 
   4  13   4       34.86       56.80      4.46 o 
   5  13   4        6.08       13.23      4.10 o 
   6  13   4       14.04       22.80     11.29 o 
   7  13   4      151.67      167.21     21.12 o 
  -7  14   4        4.11        5.41      4.89 o 
  -6  14   4       12.20        6.60      5.04 o 
  -5  14   4       24.39       30.09      6.41 o 
  -4  14   4        1.56        6.06      2.84 o 
  -3  14   4        3.54        5.35      1.72 o 
  -2  14   4      154.37      157.38      5.18 o 
  -1  14   4       36.37       39.75      3.25 o 
   0  14   4       11.64       13.57      2.19 o 
   1  14   4      332.59      293.75      6.64 o 
   2  14   4        0.01        2.46      1.61 o 
   3  14   4      128.95      142.75      7.87 o 
   4  14   4      107.84      114.80      7.61 o 
   5  14   4       46.25       75.32     21.16 o 
   6  14   4       36.49       65.92     20.57 o 
   7  14   4        1.30        4.13      6.78 o 
  -6  15   4       16.16       -0.58      1.84 o 
  -5  15   4        8.79       13.66      8.49 o 
  -4  15   4       33.19       49.27      8.47 o 
  -3  15   4       53.21       64.08      3.99 o 
  -2  15   4       36.16       43.23      3.47 o 
  -1  15   4       11.03       13.03      2.18 o 
   0  15   4       29.00       30.41      2.87 o 
   1  15   4       15.07       20.11      3.07 o 
   2  15   4       45.68       48.13      4.67 o 
   3  15   4       41.09       69.23      8.21 o 
   4  15   4      114.77      138.03     16.84 o 
   5  15   4        0.07        3.84      5.53 o 
  -6  16   4       21.09       23.54      9.13 o 
  -5  16   4       18.56       23.12      9.49 o 
  -4  16   4        4.93        6.86      7.85 o 
  -3  16   4       43.17       48.01      6.26 o 
  -2  16   4       36.45       64.39      8.66 o 
  -1  16   4        6.66       17.56      2.94 o 
   0  16   4       10.48       21.62      2.51 o 
   1  16   4       35.18       35.31      8.00 o 
   2  16   4       30.30       22.34      6.83 o 
   3  16   4        2.54       11.90      5.42 o 
   4  16   4       58.08       57.02     10.96 o 
   5  16   4        0.64        3.39      4.96 o 
  -5  17   4        0.07       10.91      7.94 o 
  -4  17   4       16.41       18.43      8.90 o 
  -3  17   4        4.85       11.11      8.12 o 
  -2  17   4        1.77        5.43      4.19 o 
  -1  17   4       20.19       22.11      5.25 o 
   0  17   4       31.16       79.96     16.98 o 
   1  17   4        1.72        4.16      4.64 o 
   2  17   4       36.82       47.74      9.71 o 
   3  17   4        0.71       13.72      3.31 o 
   4  17   4        2.35       10.20      6.13 o 
  -3  18   4       42.44       34.11     10.16 o 
  -2  18   4       14.21       20.53      5.13 o 
  -1  18   4       21.92       26.89      5.67 o 
   0  18   4        0.87        8.26      4.81 o 
   1  18   4       88.79      107.40     11.98 o 
   2  18   4        0.11        6.70      5.77 o 
   3  18   4      116.64      131.86     13.36 o 
 -10   1   5        3.54       -1.10      5.44 o 
  -9   1   5        4.31        1.89      4.60 o 
  -8   1   5       12.48       13.56      4.55 o 
  -7   1   5        4.41       -0.23      3.18 o 
  -6   1   5      393.32      377.18     12.89 o 
  -5   1   5     2151.99     2129.73     21.48 o 
  -4   1   5      117.38      120.71      4.54 o 
  -3   1   5      108.30      100.94      3.38 o 
  -2   1   5       64.00       66.26      2.39 o 
  -1   1   5       53.39       61.25      2.50 o 
   0   1   5     2113.48     2159.52     18.81 o 
   1   1   5       82.04       95.79      2.36 o 
   2   1   5      719.11      726.11      6.14 o 
   3   1   5       10.93       11.02      1.06 o 
   4   1   5      195.93      190.24      2.80 o 
   5   1   5      419.57      422.20      5.01 o 
   6   1   5       55.71       63.20      9.55 o 
   7   1   5       12.71       15.34      4.27 o 
   8   1   5        0.73        9.84      4.22 o 
   9   1   5        5.82       10.56      5.11 o 
  10   1   5       87.98       84.68      9.71 o 
 -10   2   5        1.84       -2.28      2.28 o 
  -9   2   5        0.02       -2.11      4.35 o 
  -8   2   5        1.45       -0.77      2.98 o 
  -7   2   5        2.37        3.20      3.24 o 
  -6   2   5       29.07       36.11      4.33 o 
  -5   2   5        0.13        2.89      2.56 o 
  -4   2   5       58.02       72.32      3.90 o 
  -3   2   5       16.88       12.82      1.66 o 
  -2   2   5       43.93       59.54      2.61 o 
  -1   2   5      110.49      113.32      3.04 o 
   0   2   5      235.51      237.38      3.43 o 
   1   2   5       36.56       39.36      1.69 o 
   2   2   5       20.31       20.83      1.09 o 
   3   2   5        2.05        1.96      0.55 o 
   4   2   5      134.57      142.72      1.97 o 
   5   2   5        0.58        1.04      0.79 o 
   6   2   5      365.78      337.47      8.20 o 
   7   2   5        2.15        4.94      6.51 o 
   8   2   5        0.76        8.13      3.98 o 
   9   2   5       13.42       16.06      5.27 o 
  10   2   5        2.17        8.49      5.14 o 
 -10   3   5        0.84       -5.21      5.21 o 
  -9   3   5        3.15        2.53      5.30 o 
  -8   3   5        3.46        3.87      3.76 o 
  -7   3   5      160.95      155.24      8.06 o 
  -6   3   5        0.16        1.74      2.83 o 
  -5   3   5        3.74        3.36      1.81 o 
  -4   3   5        2.03       -0.90      1.08 o 
  -3   3   5      281.63      285.58      5.69 o 
  -2   3   5        0.48        0.69      1.29 o 
  -1   3   5      201.59      239.50      4.23 o 
   0   3   5       98.60      108.73      2.52 o 
   1   3   5      132.28      135.53      2.52 o 
   2   3   5      263.01      272.11      3.14 o 
   3   3   5      109.68      113.93      1.88 o 
   4   3   5       36.41       28.35      1.41 o 
   5   3   5      327.55      306.84      5.55 o 
   6   3   5       71.77       69.05      4.53 o 
   7   3   5       55.01       60.82      6.53 o 
   8   3   5       15.55       21.19      4.80 o 
   9   3   5        0.12        5.20      3.66 o 
  10   3   5       11.57       13.80      8.11 o 
 -10   4   5        9.46        5.26      6.07 o 
  -9   4   5      138.62      159.13     10.42 o 
  -8   4   5       36.23       33.79      4.99 o 
  -7   4   5      228.16      219.85     10.40 o 
  -6   4   5       24.39       25.04      4.03 o 
  -5   4   5       47.58       45.13      3.80 o 
  -4   4   5       14.94       13.69      2.38 o 
  -3   4   5       20.62       21.32      1.58 o 
  -2   4   5     1068.20     1138.52      9.29 o 
  -1   4   5      204.68      241.59      4.58 o 
   0   4   5      173.41      194.62      3.07 o 
   1   4   5      323.15      339.06      5.52 o 
   2   4   5       63.47       50.13      1.34 o 
   3   4   5        3.60        2.95      0.52 o 
   4   4   5      147.37      113.88      2.97 o 
   5   4   5       12.32       16.40      1.76 o 
   6   4   5       15.26       13.14      2.77 o 
   7   4   5      147.18      131.15      8.11 o 
   8   4   5        9.25        6.65      3.54 o 
   9   4   5        6.58       18.93      5.86 o 
  10   4   5        4.04       19.64      9.67 o 
 -10   5   5       12.54       17.29      6.52 o 
  -9   5   5       47.90       53.81      7.96 o 
  -8   5   5        1.02       -2.88      2.88 o 
  -7   5   5      124.23      117.10      6.62 o 
  -6   5   5       62.73       54.91      5.01 o 
  -5   5   5        2.32       -0.52      2.35 o 
  -4   5   5       26.80       35.40      2.87 o 
  -3   5   5       39.82       38.13      2.23 o 
  -2   5   5      110.15      102.68      2.29 o 
  -1   5   5     1613.89     1627.36     10.68 o 
   0   5   5        4.40        3.75      0.57 o 
   1   5   5      353.06      346.58      3.81 o 
   2   5   5      580.27      596.05      5.38 o 
   3   5   5       52.83       42.34      1.28 o 
   4   5   5      217.30      239.40      4.68 o 
   5   5   5      639.72      619.04      9.91 o 
   6   5   5       33.88       40.91      4.63 o 
   7   5   5      128.94      125.71      8.25 o 
   8   5   5      289.37      275.33     12.26 o 
   9   5   5        4.36        0.30      7.43 o 
  10   5   5       89.61      108.68      9.83 o 
 -10   6   5       65.72       62.07      9.83 o 
  -9   6   5        2.57        5.93      3.67 o 
  -8   6   5        5.65        4.09      3.42 o 
  -7   6   5       58.29       70.47      7.34 o 
  -6   6   5       22.11       21.37      3.74 o 
  -5   6   5       15.38       11.27      2.16 o 
  -4   6   5       27.24       29.36      2.48 o 
  -3   6   5      882.14      904.75      9.52 o 
  -2   6   5      597.47      600.73      5.16 o 
  -1   6   5      589.49      585.71      5.01 o 
   0   6   5       51.40       53.08      1.39 o 
   1   6   5     1836.28     1843.44     10.67 o 
   2   6   5        7.07       11.80      1.06 o 
   3   6   5      734.88      682.77     11.88 o 
   4   6   5     1058.34      982.87     11.34 o 
   5   6   5        0.30        1.68      1.48 o 
   6   6   5        9.28        5.80      2.13 o 
   7   6   5      276.52      258.01     16.64 o 
   8   6   5      242.71      224.56     11.46 o 
   9   6   5       17.92       16.59     10.35 o 
 -10   7   5        4.15       -2.81      5.38 o 
  -9   7   5       66.67       89.87      9.51 o 
  -8   7   5       99.29      107.53      7.03 o 
  -7   7   5        0.63        2.31      1.89 o 
  -6   7   5      377.35      346.79      8.20 o 
  -5   7   5       10.67        3.43      1.87 o 
  -4   7   5        2.91       -0.79      1.46 o 
  -3   7   5       84.14       73.71      3.12 o 
  -2   7   5        2.87        1.24      1.07 o 
  -1   7   5      242.58      250.98      4.56 o 
   0   7   5      242.57      227.93      3.51 o 
   1   7   5        0.00        0.83      0.69 o 
   2   7   5       32.37       35.53      1.70 o 
   3   7   5      353.06      327.20      4.74 o 
   4   7   5       55.62       50.83      3.19 o 
   5   7   5      566.76      535.81      9.59 o 
   6   7   5       13.38       14.41      2.36 o 
   7   7   5        0.07        3.29      2.78 o 
   8   7   5       10.92       14.93      5.71 o 
   9   7   5       65.24      112.05      8.69 o 
  -9   8   5       72.25       68.72     13.73 o 
  -8   8   5       15.14       12.21      6.15 o 
  -7   8   5       60.47       57.42      5.64 o 
  -6   8   5       44.09       37.78      4.22 o 
  -5   8   5      181.03      176.84      5.74 o 
  -4   8   5       83.16       79.46      4.16 o 
  -3   8   5       98.79      108.33      3.99 o 
  -2   8   5        0.04        1.04      1.10 o 
  -1   8   5       22.91       21.51      1.94 o 
   0   8   5        1.25        0.76      1.17 o 
   1   8   5       21.73       20.28      1.47 o 
   2   8   5      323.49      287.55      5.15 o 
   3   8   5      304.51      273.94      6.72 o 
   4   8   5       33.95       23.80      2.73 o 
   5   8   5       72.81       67.92      4.52 o 
   6   8   5       34.37       31.83      3.64 o 
   7   8   5        9.49       10.48      3.59 o 
   8   8   5        1.37       13.80      4.89 o 
   9   8   5       12.71       34.78      6.82 o 
  -9   9   5       51.64       65.44     13.84 o 
  -8   9   5       54.72       65.45     10.44 o 
  -7   9   5       86.18      107.07      8.32 o 
  -6   9   5      165.43      133.87      6.27 o 
  -5   9   5        2.36        6.34      2.44 o 
  -4   9   5       82.14       75.24      4.22 o 
  -3   9   5        3.10        4.63      1.32 o 
  -2   9   5        2.95        1.03      1.09 o 
  -1   9   5      699.92      666.84      7.95 o 
   0   9   5      234.17      224.62      4.28 o 
   1   9   5      141.75      118.72      4.94 o 
   2   9   5       56.74       45.09      2.87 o 
   3   9   5       53.84       50.38      3.67 o 
   4   9   5       20.27       16.23      2.50 o 
   5   9   5      197.66      179.28      6.89 o 
   6   9   5       65.53       64.79      4.63 o 
   7   9   5       13.11       22.38      8.86 o 
   8   9   5        0.91        9.13      3.62 o 
  -9  10   5       82.21      100.56     15.64 o 
  -8  10   5       12.11        1.02      6.87 o 
  -7  10   5      155.84      150.03      9.15 o 
  -6  10   5       34.79       50.45      4.88 o 
  -5  10   5        0.99        0.72      2.13 o 
  -4  10   5      205.79      174.08      6.08 o 
  -3  10   5      107.59      120.91      4.41 o 
  -2  10   5      426.09      395.01      6.25 o 
  -1  10   5      795.22      739.54      8.11 o 
   0  10   5       34.31       34.07      2.46 o 
   1  10   5       53.62       56.38      3.59 o 
   2  10   5      284.34      260.80      5.83 o 
   3  10   5      270.74      244.93      6.71 o 
   4  10   5       88.85       79.16      4.42 o 
   5  10   5       84.49       70.51      5.43 o 
   6  10   5        0.02        9.57      1.82 o 
   7  10   5        1.88       12.41      3.89 o 
   8  10   5       50.53       82.64     15.70 o 
  -8  11   5        8.11        1.40      8.15 o 
  -7  11   5       12.59       15.71      8.11 o 
  -6  11   5       15.72       18.39      6.20 o 
  -5  11   5        2.45        6.63      2.26 o 
  -4  11   5       25.20       24.11      3.27 o 
  -3  11   5       26.81       27.50      2.97 o 
  -2  11   5        9.33        9.59      1.96 o 
  -1  11   5      123.89      124.87      4.13 o 
   0  11   5      194.09      170.08      4.91 o 
   1  11   5      280.92      262.18      6.47 o 
   2  11   5       41.69       39.22      2.91 o 
   3  11   5        0.34        0.27      1.70 o 
   4  11   5      154.88      133.45      6.21 o 
   5  11   5       15.26       14.44      3.06 o 
   6  11   5       78.51       91.03      7.32 o 
   7  11   5       15.05       19.27      5.32 o 
   8  11   5        0.08       24.36     13.69 o 
  -8  12   5       34.12       28.55     10.83 o 
  -7  12   5        7.61       15.45      8.73 o 
  -6  12   5        1.83        5.79      8.87 o 
  -5  12   5        0.13        2.39      2.08 o 
  -4  12   5        0.01        0.62      1.46 o 
  -3  12   5       80.45       81.73      4.16 o 
  -2  12   5      202.34      201.77      5.71 o 
  -1  12   5       26.14       31.43      2.92 o 
   0  12   5      137.65      129.76      4.47 o 
   1  12   5      136.97      133.01      4.38 o 
   2  12   5       82.45       85.35      4.39 o 
   3  12   5       11.32       12.01      2.87 o 
   4  12   5       69.85       74.37      4.49 o 
   5  12   5        8.44       19.45      2.80 o 
   6  12   5        7.73       17.84      5.71 o 
   7  12   5        5.89       26.52      8.50 o 
  -7  13   5        2.47       -1.12      7.11 o 
  -6  13   5        1.91        6.52      8.08 o 
  -5  13   5        9.25       15.36      3.64 o 
  -4  13   5        4.24        9.36      1.90 o 
  -3  13   5      135.13      137.76      5.04 o 
  -2  13   5        3.14        3.43      1.73 o 
  -1  13   5      296.56      291.68      6.87 o 
   0  13   5        1.93        1.06      1.56 o 
   1  13   5       97.33       95.34      3.94 o 
   2  13   5      143.44      127.97      5.21 o 
   3  13   5       82.32       80.83      4.44 o 
   4  13   5        6.48       12.01      5.83 o 
   5  13   5        4.08       21.16      2.76 o 
   6  13   5       63.98       93.16     10.95 o 
   7  13   5       22.15       89.63      7.50 o 
  -7  14   5        0.66        0.02      6.24 o 
  -6  14   5        1.07        4.86      2.72 o 
  -5  14   5        7.48        2.72      4.63 o 
  -4  14   5        6.63       13.37      2.59 o 
  -3  14   5        1.32        5.03      2.35 o 
  -2  14   5       11.96       20.69      3.16 o 
  -1  14   5        0.98        5.54      1.75 o 
   0  14   5       75.94       64.52      3.83 o 
   1  14   5       14.68       20.53      2.24 o 
   2  14   5       12.05       12.95      2.81 o 
   3  14   5       53.01       65.88      7.09 o 
   4  14   5        0.20        2.63      9.98 o 
   5  14   5        0.38        6.74      5.85 o 
   6  14   5        0.97       10.11      7.01 o 
  -6  15   5       68.82       72.52      9.19 o 
  -5  15   5      266.23      292.69     13.71 o 
  -4  15   5       25.79       35.03      5.35 o 
  -3  15   5      125.82      129.55      4.94 o 
  -2  15   5        0.02        3.05      2.42 o 
  -1  15   5        5.95       10.75      2.27 o 
   0  15   5       41.16       42.62      3.80 o 
   1  15   5        2.18        1.38      2.90 o 
   2  15   5        8.60       13.93      6.47 o 
   3  15   5        2.06       16.86      3.46 o 
   4  15   5        1.88       14.43      4.97 o 
   5  15   5        1.23       12.07      6.24 o 
   6  15   5        4.26        4.98      6.65 o 
  -5  16   5        4.15       11.16      8.33 o 
  -4  16   5        0.03        4.11      7.75 o 
  -3  16   5      125.83      142.08      9.46 o 
  -2  16   5      107.46      114.21      8.28 o 
  -1  16   5        3.83       15.10      4.21 o 
   0  16   5        0.03        8.07      3.53 o 
   1  16   5        2.86        8.83      5.03 o 
   2  16   5       11.70       13.37      4.42 o 
   3  16   5       20.95       16.92      9.76 o 
   4  16   5      116.78      141.94     13.23 o 
   5  16   5       12.29       29.81      8.80 o 
  -4  17   5       59.58       51.06     12.13 o 
  -3  17   5       16.75       20.30      5.59 o 
  -2  17   5        0.13        6.81      5.02 o 
  -1  17   5       18.83       27.84      9.27 o 
   0  17   5       66.00      125.19      7.30 o 
   1  17   5       26.44       28.52      6.73 o 
   2  17   5      264.90      268.79     18.40 o 
   3  17   5       11.25       21.42      7.29 o 
  -2  18   5        0.55       10.10     12.65 o 
  -1  18   5        3.00       25.36      6.42 o 
   0  18   5      177.51      191.31     15.16 o 
   1  18   5       33.67       36.50      8.70 o 
   2  18   5       36.94       51.30     10.32 o 
 -10   0   6       56.17       62.85     13.01 o 
  -9   0   6        5.39        7.54      7.58 o 
  -8   0   6        0.57       -1.89      3.93 o 
  -7   0   6     1054.23     1021.36     32.76 o 
  -6   0   6     1091.43     1044.27     31.22 o 
  -5   0   6      606.30      587.77     21.78 o 
  -4   0   6      199.35      193.23      8.10 o 
  -3   0   6      320.93      312.91      9.34 o 
  -2   0   6       62.81       45.74      3.45 o 
  -1   0   6      359.94      384.99      9.46 o 
   0   0   6      952.66      957.81     15.63 o 
   1   0   6     1545.98     1572.13     24.81 o 
   2   0   6      236.28      236.83      4.85 o 
   3   0   6        6.25        2.29      0.96 o 
   4   0   6       31.96       45.26      5.70 o 
   5   0   6        0.02       -1.01      2.99 o 
   6   0   6      139.43      134.96     10.77 o 
   7   0   6       99.82      103.06     10.52 o 
   8   0   6      146.65      129.84     12.74 o 
   9   0   6       70.82       58.03     11.63 o 
  10   0   6        8.59        8.98      7.44 o 
 -10   1   6       79.49       84.17     10.20 o 
  -9   1   6       58.23       53.51      8.39 o 
  -8   1   6       83.27       91.32      7.01 o 
  -7   1   6       95.36       88.37      6.72 o 
  -6   1   6      375.28      347.67     12.36 o 
  -5   1   6     1721.26     1671.66     28.34 o 
  -4   1   6       97.89       87.78      4.37 o 
  -3   1   6      130.64      134.51      4.66 o 
  -2   1   6       38.00       39.98      2.54 o 
  -1   1   6      147.79      149.02      3.76 o 
   0   1   6      176.35      200.38      4.70 o 
   1   1   6      969.23     1012.98      8.59 o 
   2   1   6       24.61       20.31      1.19 o 
   3   1   6      245.85      253.92      3.62 o 
   4   1   6      250.06      222.17      3.77 o 
   5   1   6      430.71      405.82     10.22 o 
   6   1   6       99.98       84.03      6.44 o 
   7   1   6       33.75       36.47      5.45 o 
   8   1   6        6.27       10.71      4.05 o 
   9   1   6       43.31       36.68      6.79 o 
  10   1   6       19.30       26.83      5.96 o 
 -10   2   6       22.47       22.13      9.76 o 
  -9   2   6       57.31       67.96      6.68 o 
  -8   2   6       52.11       51.98      5.93 o 
  -7   2   6      267.91      260.32     10.15 o 
  -6   2   6       20.89       17.04      6.52 o 
  -5   2   6      160.51      150.34      9.80 o 
  -4   2   6     1478.69     1394.49     16.00 o 
  -3   2   6      163.30      153.79      4.84 o 
  -2   2   6        6.60        6.42      2.11 o 
  -1   2   6      583.78      629.23      7.71 o 
   0   2   6       51.11       53.25      2.18 o 
   1   2   6      126.02      146.70      3.13 o 
   2   2   6       79.90       85.12      2.11 o 
   3   2   6      187.28      166.90      2.79 o 
   4   2   6      171.15      148.88      2.80 o 
   5   2   6        1.14        4.93      2.13 o 
   6   2   6       97.63       77.28      6.13 o 
   7   2   6      251.49      215.52     10.16 o 
   8   2   6       18.06       20.38      4.94 o 
   9   2   6        0.34        7.99      4.62 o 
 -10   3   6        1.98        2.51      4.96 o 
  -9   3   6        2.26       -1.94      2.98 o 
  -8   3   6      111.25      114.43      8.57 o 
  -7   3   6        3.65        3.65      3.34 o 
  -6   3   6       30.76       27.68      4.30 o 
  -5   3   6        1.06        0.12      2.97 o 
  -4   3   6      423.72      427.98      8.24 o 
  -3   3   6       18.86       15.43      2.53 o 
  -2   3   6       78.16       79.09      3.28 o 
  -1   3   6       20.79       23.85      1.92 o 
   0   3   6      135.17      142.80      2.94 o 
   1   3   6        0.16        0.21      0.60 o 
   2   3   6      396.30      405.25      4.28 o 
   3   3   6      400.68      415.12      4.27 o 
   4   3   6      413.85      392.01      5.93 o 
   5   3   6      895.66      845.95     10.25 o 
   6   3   6       84.24       83.90      6.33 o 
   7   3   6        0.02        0.39      3.22 o 
   8   3   6        2.11        7.49      4.09 o 
   9   3   6       32.52       43.56      7.09 o 
 -10   4   6       15.21       10.19      6.19 o 
  -9   4   6       39.24       38.48      5.71 o 
  -8   4   6       41.01       52.51      5.79 o 
  -7   4   6        6.31       -0.83      3.33 o 
  -6   4   6       52.18       61.15      5.46 o 
  -5   4   6        7.05        4.36      2.92 o 
  -4   4   6        1.89        0.06      1.95 o 
  -3   4   6       15.46       14.38      2.84 o 
  -2   4   6      215.78      227.58      5.20 o 
  -1   4   6        1.82        0.71      1.17 o 
   0   4   6        0.28        0.67      0.73 o 
   1   4   6       14.04       16.72      1.30 o 
   2   4   6      159.19      146.78      2.83 o 
   3   4   6        6.98        6.38      0.83 o 
   4   4   6      125.48      126.60      3.44 o 
   5   4   6       74.05       62.95      4.04 o 
   6   4   6      176.50      172.47      6.58 o 
   7   4   6      431.31      366.43     13.20 o 
   8   4   6       10.00       20.71      6.34 o 
   9   4   6       84.78       96.95     11.63 o 
 -10   5   6        0.78        4.24      5.69 o 
  -9   5   6        0.09        2.36      3.85 o 
  -8   5   6      198.84      218.93      9.15 o 
  -7   5   6        2.95        9.54      3.68 o 
  -6   5   6      141.05      123.83      6.48 o 
  -5   5   6       51.24       49.39      4.70 o 
  -4   5   6      204.50      185.06      5.82 o 
  -3   5   6        4.79        3.85      1.69 o 
  -2   5   6      439.53      435.69      4.82 o 
  -1   5   6       26.98       32.44      1.37 o 
   0   5   6        3.37        1.09      0.71 o 
   1   5   6       24.76       26.06      1.57 o 
   2   5   6       87.92       74.92      1.96 o 
   3   5   6       19.23       20.23      1.12 o 
   4   5   6       83.29       79.10      2.91 o 
   5   5   6      109.41      112.76      4.29 o 
   6   5   6        3.61        6.49      2.22 o 
   7   5   6       12.01       13.01      3.32 o 
   8   5   6        0.04       15.85      3.90 o 
   9   5   6       43.25       51.89      7.49 o 
  -9   6   6       12.21       10.81      5.64 o 
  -8   6   6        0.10        0.22      3.82 o 
  -7   6   6       41.74       39.07      5.05 o 
  -6   6   6       13.34        6.38      3.24 o 
  -5   6   6        1.50        1.38      1.92 o 
  -4   6   6       18.31       22.68      2.66 o 
  -3   6   6       21.12       19.01      2.15 o 
  -2   6   6       86.63       80.88      3.10 o 
  -1   6   6       36.98       40.61      2.67 o 
   0   6   6      368.14      342.12      3.78 o 
   1   6   6        7.48        9.18      1.05 o 
   2   6   6      436.87      382.44      4.99 o 
   3   6   6        8.06        6.85      1.29 o 
   4   6   6        3.23        3.12      1.38 o 
   5   6   6      181.43      153.51      5.06 o 
   6   6   6       26.08       24.12      3.42 o 
   7   6   6        1.96        7.88      3.55 o 
   8   6   6       24.15       27.42      6.60 o 
   9   6   6        1.90       23.53      5.81 o 
  -9   7   6       26.05       17.46      9.78 o 
  -8   7   6       23.10       22.95      4.54 o 
  -7   7   6        3.97        3.69      2.28 o 
  -6   7   6        0.00        1.43      1.86 o 
  -5   7   6      330.40      288.91      8.80 o 
  -4   7   6        0.00        0.13      1.69 o 
  -3   7   6        0.00        0.48      1.52 o 
  -2   7   6       15.89       15.75      2.25 o 
  -1   7   6       73.00       71.93      3.63 o 
   0   7   6       33.08       35.13      2.26 o 
   1   7   6       46.07       43.75      2.30 o 
   2   7   6      119.82      113.35      3.74 o 
   3   7   6       25.58       19.65      2.45 o 
   4   7   6       16.80       13.96      2.73 o 
   5   7   6       45.50       41.45      9.62 o 
   6   7   6        2.33       -0.79      3.79 o 
   7   7   6       24.15       19.79      5.83 o 
   8   7   6      162.84      145.37     12.35 o 
   9   7   6       25.63       42.82      7.28 o 
  -9   8   6       73.71       79.75     13.93 o 
  -8   8   6        0.14       -5.70      6.21 o 
  -7   8   6       52.67       58.43      5.48 o 
  -6   8   6       52.90       56.20      5.18 o 
  -5   8   6        5.21        5.03      2.18 o 
  -4   8   6      150.61      129.76      5.96 o 
  -3   8   6       44.31       43.37      3.56 o 
  -2   8   6       54.81       52.24      3.01 o 
  -1   8   6      105.09       92.21      3.22 o 
   0   8   6     1785.99     1706.18     14.26 o 
   1   8   6      231.85      222.00      5.89 o 
   2   8   6       11.82        6.13      1.53 o 
   3   8   6        0.27        2.46      1.45 o 
   4   8   6       43.54       37.67      3.40 o 
   5   8   6      103.29       97.25      5.05 o 
   6   8   6       82.52       79.32      6.77 o 
   7   8   6        8.35       18.45      4.51 o 
   8   8   6       13.61       42.22      7.64 o 
  -9   9   6       23.13       21.99     10.03 o 
  -8   9   6        3.59       -0.23      6.92 o 
  -7   9   6        3.10        6.58      4.04 o 
  -6   9   6        0.45       -2.28      4.30 o 
  -5   9   6       69.77       60.14      5.22 o 
  -4   9   6       18.30       15.58      3.33 o 
  -3   9   6        2.51        3.76      2.24 o 
  -2   9   6      269.80      264.90      5.93 o 
  -1   9   6       38.57       42.84      2.65 o 
   0   9   6      257.23      228.84      9.87 o 
   1   9   6       68.69       64.46      3.90 o 
   2   9   6        0.66        0.01      1.23 o 
   3   9   6       81.18       73.46      4.01 o 
   4   9   6        1.32        1.35      1.60 o 
   5   9   6       16.79       16.00      2.90 o 
   6   9   6       39.73       47.60      4.40 o 
   7   9   6        0.20        6.90      4.78 o 
   8   9   6       22.39       45.43      7.40 o 
  -8  10   6       14.04        8.76      8.07 o 
  -7  10   6        6.04       16.64      8.13 o 
  -6  10   6        0.06        1.49      2.85 o 
  -5  10   6        2.32        3.50      2.59 o 
  -4  10   6      114.59      109.86      5.77 o 
  -3  10   6       45.80       54.08      4.85 o 
  -2  10   6       15.80       23.24      3.45 o 
  -1  10   6       16.81       20.80      2.14 o 
   0  10   6      246.11      223.62      7.24 o 
   1  10   6        9.75       10.60      2.62 o 
   2  10   6       13.89       15.92      2.05 o 
   3  10   6       31.27       21.02      3.15 o 
   4  10   6        5.70        2.05      1.51 o 
   5  10   6      138.33      117.92      5.81 o 
   6  10   6       34.86       39.35      4.12 o 
   7  10   6        7.87       26.44      7.70 o 
  -8  11   6      253.28      276.48     20.20 o 
  -7  11   6        5.74        6.25      8.04 o 
  -6  11   6       33.22       37.89      5.92 o 
  -5  11   6      140.99      137.61      6.68 o 
  -4  11   6       83.57       93.26      5.69 o 
  -3  11   6       14.41       12.99      2.56 o 
  -2  11   6      591.61      559.85     10.71 o 
  -1  11   6       25.53       25.14      3.67 o 
   0  11   6       69.58       66.16      4.36 o 
   1  11   6       29.25       27.68      2.67 o 
   2  11   6        5.31       13.17      2.38 o 
   3  11   6        4.45        5.11      1.94 o 
   4  11   6      232.72      199.26      6.62 o 
   5  11   6        1.18        6.01      2.91 o 
   6  11   6       27.96       42.84      6.07 o 
   7  11   6        0.46       12.96      6.13 o 
  -7  12   6       32.32       30.24      9.91 o 
  -6  12   6        1.18        3.77      6.78 o 
  -5  12   6        0.00        1.88      4.19 o 
  -4  12   6       40.57       41.48      4.56 o 
  -3  12   6      560.40      539.78     10.93 o 
  -2  12   6      543.84      518.42     10.50 o 
  -1  12   6       61.27       57.14      4.28 o 
   0  12   6        1.30        2.68      1.65 o 
   1  12   6        0.46        0.97      1.39 o 
   2  12   6       22.56       18.77      2.77 o 
   3  12   6       12.38       10.90      2.36 o 
   4  12   6       27.64       24.22      3.15 o 
   5  12   6       22.91       42.77      7.78 o 
   6  12   6      103.52      128.74      7.90 o 
   7  12   6        0.73       13.02      7.24 o 
  -7  13   6       46.15       43.00     11.49 o 
  -6  13   6       24.83       25.61      9.17 o 
  -5  13   6      247.70      255.43     22.52 o 
  -4  13   6        3.01       11.54      3.64 o 
  -3  13   6       24.22       36.30      3.66 o 
  -2  13   6       36.93       36.65      3.64 o 
  -1  13   6       13.97        8.81      2.13 o 
   0  13   6      386.76      349.85      8.55 o 
   1  13   6        4.52        3.15      2.09 o 
   2  13   6      279.07      278.91      7.83 o 
   3  13   6       24.28       29.14      2.98 o 
   4  13   6       67.98       71.89      6.69 o 
   5  13   6        8.03       17.12      8.33 o 
  -6  14   6       41.15       48.69     11.05 o 
  -5  14   6       11.20       11.73      7.89 o 
  -4  14   6       74.17       74.31      6.80 o 
  -3  14   6       39.04       53.85      3.89 o 
  -2  14   6       16.83       16.03      3.14 o 
  -1  14   6      273.72      273.38      7.75 o 
   0  14   6        3.83       12.08      3.06 o 
   1  14   6      110.37      127.48      5.53 o 
   2  14   6      200.12      194.06      6.65 o 
   3  14   6        5.51       15.23      5.91 o 
   4  14   6       10.50       13.58      5.56 o 
   6  14   6        0.55       -0.67      6.00 o 
  -5  15   6        8.94        3.45      6.18 o 
  -4  15   6       46.36       63.73      7.03 o 
  -3  15   6        4.33        7.92      3.35 o 
  -2  15   6       35.77       54.63     11.84 o 
  -1  15   6        0.41       13.65      6.27 o 
   0  15   6      137.15      140.50      6.15 o 
   1  15   6        0.63        3.05      3.63 o 
   2  15   6       13.20       15.53      6.76 o 
   3  15   6        6.35        8.59      3.52 o 
   5  15   6       59.65      159.84      9.18 o 
  -4  16   6       77.02      102.96     16.09 o 
  -3  16   6        5.39       10.43      6.21 o 
  -2  16   6       48.86       45.60      6.22 o 
  -1  16   6       18.71       45.12     12.23 o 
   0  16   6        1.48        0.43      7.16 o 
   1  16   6       16.02       23.86      7.16 o 
   2  16   6       29.80       98.79      5.82 o 
   3  16   6       13.04       20.38      6.70 o 
   4  16   6        0.73       17.67      4.80 o 
  -3  17   6       12.98       36.37      6.64 o 
  -1  17   6       20.04       28.55      7.39 o 
   0  17   6        0.15       12.98      4.87 o 
   1  17   6        2.76       15.60      5.15 o 
   2  17   6       14.70       30.19      5.42 o 
 -10   1   7      100.34      119.18     11.48 o 
  -9   1   7       38.43       48.91      6.16 o 
  -8   1   7       11.41        6.35      5.60 o 
  -7   1   7       46.21       56.16      7.28 o 
  -6   1   7       50.43       57.07      6.90 o 
  -5   1   7      394.16      385.24     12.49 o 
  -4   1   7      918.65      834.64     18.27 o 
  -3   1   7        1.16       -0.81      2.13 o 
  -2   1   7      198.11      200.20      5.43 o 
  -1   1   7        5.47        5.49      2.08 o 
   0   1   7       32.59       26.48      2.63 o 
   1   1   7      226.18      241.34      3.69 o 
   2   1   7      262.46      254.96      3.61 o 
   3   1   7       46.82       47.77      1.70 o 
   4   1   7      120.25      111.85      4.33 o 
   5   1   7      630.36      594.35     15.23 o 
   6   1   7      222.34      213.32      9.70 o 
   7   1   7       25.76       26.15      7.82 o 
   8   1   7        9.44       15.95      4.52 o 
   9   1   7        9.93       16.39      8.87 o 
 -10   2   7       11.48        3.94      9.38 o 
  -9   2   7        1.29        0.26      3.85 o 
  -8   2   7        5.49        4.39      3.72 o 
  -7   2   7      100.59       99.07      7.11 o 
  -6   2   7      171.86      160.81      9.32 o 
  -5   2   7        1.19        0.92      3.29 o 
  -4   2   7       16.76       19.19      4.51 o 
  -3   2   7      163.40      144.39      5.15 o 
  -2   2   7       18.86       18.91      2.71 o 
  -1   2   7        1.08        0.07      1.71 o 
   0   2   7       62.78       63.34      2.99 o 
   1   2   7      166.40      151.60      3.62 o 
   2   2   7       59.11       60.57      2.05 o 
   3   2   7       11.91       12.62      1.20 o 
   4   2   7        0.00       -0.95      1.69 o 
   5   2   7        6.17        6.84      2.79 o 
   6   2   7       27.15       32.63      4.76 o 
   7   2   7       12.72       15.44      5.62 o 
   8   2   7       26.43       23.93      5.30 o 
   9   2   7       17.83       18.32      5.60 o 
 -10   3   7       18.23       22.28      6.85 o 
  -9   3   7       57.40       57.67      6.45 o 
  -8   3   7        0.00       -2.53      3.51 o 
  -7   3   7       78.34       85.83      6.80 o 
  -6   3   7       24.43       23.36      4.13 o 
  -5   3   7       49.07       54.08      6.27 o 
  -4   3   7      136.70      145.89      8.09 o 
  -3   3   7      198.65      195.86      5.77 o 
  -2   3   7       66.95       76.31      4.04 o 
  -1   3   7       44.23       44.81      2.57 o 
   0   3   7       32.83       33.99      2.50 o 
   1   3   7       49.01       50.85      2.53 o 
   2   3   7      131.94      137.73      3.05 o 
   3   3   7      131.47      120.49      3.20 o 
   4   3   7       36.91       33.21      2.93 o 
   5   3   7        0.00        2.33      1.74 o 
   6   3   7       60.45       71.94      6.40 o 
   7   3   7        4.67       10.80      5.87 o 
   8   3   7        0.46        3.08      3.50 o 
  -9   4   7       54.15       52.46     14.33 o 
  -8   4   7      154.91      183.94     10.28 o 
  -7   4   7        9.52       12.72      4.79 o 
  -6   4   7        3.08        5.76      3.10 o 
  -5   4   7        0.02       -2.86      3.25 o 
  -4   4   7       94.00       98.21      8.65 o 
  -3   4   7     1154.38     1115.25     16.34 o 
  -2   4   7       67.79       58.07      3.18 o 
  -1   4   7       31.56       32.29      2.29 o 
   0   4   7        2.18        2.86      1.47 o 
   1   4   7      309.99      316.59      5.41 o 
   2   4   7       19.31       13.38      1.21 o 
   3   4   7      987.90      892.60     11.02 o 
   4   4   7       29.81       38.57      2.79 o 
   5   4   7       18.65       15.41      2.60 o 
   6   4   7        1.06        2.57      2.39 o 
   7   4   7      117.94      120.10      7.95 o 
   8   4   7       19.49       31.55      5.25 o 
   9   4   7       98.10      103.06     12.11 o 
  -9   5   7       25.22       25.46      8.91 o 
  -8   5   7        5.30        8.85      3.96 o 
  -7   5   7        8.64       11.74      3.74 o 
  -6   5   7        0.19        1.19      4.79 o 
  -5   5   7       92.46       93.73      5.79 o 
  -4   5   7      299.08      250.36      7.85 o 
  -3   5   7      125.43      103.62      4.43 o 
  -2   5   7       43.50       47.29      3.36 o 
  -1   5   7       32.32       35.13      2.50 o 
   0   5   7      609.41      624.77      8.63 o 
   1   5   7       10.02       11.78      1.42 o 
   2   5   7      529.83      476.25      8.71 o 
   3   5   7      133.51      127.25      4.18 o 
   4   5   7       65.70       73.79      3.70 o 
   5   5   7        5.23        9.35      2.18 o 
   6   5   7      516.38      469.36     11.26 o 
   7   5   7       69.57       70.53     16.88 o 
   8   5   7       37.28       36.03      6.92 o 
   9   5   7       16.78       60.22      5.71 o 
  -9   6   7       40.07       34.70     10.31 o 
  -8   6   7       14.66       26.63      4.67 o 
  -7   6   7        0.46       -2.72      2.74 o 
  -6   6   7       94.93       96.49      5.18 o 
  -5   6   7        8.72        9.81      2.67 o 
  -4   6   7       21.27       19.18      3.25 o 
  -3   6   7       55.38       59.64      4.91 o 
  -2   6   7      409.69      410.06      8.34 o 
  -1   6   7       33.56       36.27      2.89 o 
   0   6   7      619.34      599.69      6.00 o 
   1   6   7       32.11       34.81      2.37 o 
   2   6   7      840.53      828.46      8.12 o 
   3   6   7      155.43      143.40      4.99 o 
   4   6   7      262.71      240.35      6.59 o 
   5   6   7      130.27      118.07      5.33 o 
   6   6   7       24.45       25.27      4.05 o 
   7   6   7      130.22      122.01     10.54 o 
   8   6   7      153.78      200.76     14.21 o 
  -9   7   7       20.90       21.70      9.05 o 
  -8   7   7        5.00        3.21      6.07 o 
  -7   7   7        1.59       -1.04      2.06 o 
  -6   7   7       94.89      110.64      6.31 o 
  -5   7   7      262.15      229.60      8.19 o 
  -4   7   7       11.71        8.29      2.66 o 
  -3   7   7      215.18      213.98      7.56 o 
  -2   7   7      202.41      203.44      6.00 o 
  -1   7   7      354.57      333.03      7.30 o 
   0   7   7       63.29       77.88      3.06 o 
   1   7   7     1821.22     1639.42     18.63 o 
   2   7   7       23.55       19.03      2.10 o 
   3   7   7      106.49       92.13      4.20 o 
   4   7   7      124.00      112.00      4.75 o 
   5   7   7       94.97       88.37      4.52 o 
   6   7   7       79.39       97.47      6.61 o 
   7   7   7       45.32       44.31      7.86 o 
   8   7   7        0.74       25.25      5.38 o 
  -9   8   7       22.58       11.41      8.14 o 
  -8   8   7      141.35      146.29     15.04 o 
  -7   8   7       71.91       62.84      5.81 o 
  -6   8   7        6.52        9.00      2.90 o 
  -5   8   7       10.25       11.03      3.19 o 
  -4   8   7       18.59       17.58      3.41 o 
  -3   8   7       10.90       15.62      3.13 o 
  -2   8   7        0.26       -1.39      1.39 o 
  -1   8   7      335.36      313.79      7.07 o 
   0   8   7      155.71      136.60      4.99 o 
   1   8   7       24.02       22.67      2.67 o 
   2   8   7       40.03       39.50      2.93 o 
   3   8   7      242.78      213.95      6.35 o 
   4   8   7      124.59      116.34      4.49 o 
   5   8   7        1.36        6.86      2.27 o 
   6   8   7        0.39        5.72      4.32 o 
  -8   9   7        1.47        1.39      7.52 o 
  -7   9   7       28.61       32.34      5.50 o 
  -6   9   7        4.89        7.09      2.80 o 
  -5   9   7       36.52       29.24      4.18 o 
  -4   9   7       10.32        5.00      2.73 o 
  -3   9   7       14.34       12.92      3.19 o 
  -2   9   7       12.57       20.80      3.77 o 
  -1   9   7      489.21      449.41      7.79 o 
   0   9   7        6.89        7.33      2.05 o 
   1   9   7       27.76       27.97      2.98 o 
   2   9   7      146.11      119.08      4.97 o 
   3   9   7       36.70       34.41      3.43 o 
   4   9   7       11.25       16.13      2.65 o 
   5   9   7       67.09       67.18      4.24 o 
   6   9   7       12.34       20.63      4.13 o 
   7   9   7       30.98       69.62     18.70 o 
  -8  10   7      380.89      433.22     25.15 o 
  -7  10   7        8.13       12.15      7.84 o 
  -6  10   7        7.04        3.77      3.09 o 
  -5  10   7       82.36       79.87      5.75 o 
  -4  10   7        8.65        5.64      2.79 o 
  -3  10   7       14.66        6.70      2.68 o 
  -2  10   7      287.58      272.20      7.47 o 
  -1  10   7      175.99      161.84      5.78 o 
   0  10   7      114.59      104.51      4.91 o 
   1  10   7      133.99      122.92      4.93 o 
   2  10   7       84.79       77.09      4.48 o 
   3  10   7       71.18       64.28      4.63 o 
   4  10   7        7.15       10.08      2.27 o 
   5  10   7       93.04       91.94      6.30 o 
   6  10   7      126.40      135.79     17.49 o 
   7  10   7       45.44       86.63      8.19 o 
  -7  11   7        0.61        1.12      6.92 o 
  -6  11   7       60.27       74.76      7.01 o 
  -5  11   7        6.63        6.74      2.66 o 
  -4  11   7       12.93       17.42      5.55 o 
  -3  11   7       22.50       29.20      4.08 o 
  -2  11   7       13.03        9.75      2.31 o 
  -1  11   7       29.26       25.65      3.13 o 
   0  11   7      129.07      130.93      6.08 o 
   1  11   7      498.35      450.43      8.52 o 
   2  11   7        2.29        3.06      1.73 o 
   3  11   7        3.18        4.77      1.98 o 
   4  11   7       35.84       29.15      3.41 o 
   5  11   7        2.46       11.83      5.13 o 
   6  11   7        0.02       12.66      5.51 o 
   7  11   7       44.50       93.77      7.29 o 
  -7  12   7        0.17        1.43      6.94 o 
  -6  12   7       14.98       19.57      6.72 o 
  -5  12   7       23.85       31.40      5.52 o 
  -4  12   7       11.07       13.62      3.86 o 
  -3  12   7       75.49       91.14      5.89 o 
  -2  12   7       24.73       30.54      4.31 o 
  -1  12   7       16.67       16.78      2.72 o 
   0  12   7       40.49       37.43      3.67 o 
   1  12   7      143.41      133.78      5.69 o 
   2  12   7      219.54      211.30      6.98 o 
   3  12   7        6.42       16.13      3.20 o 
   4  12   7       11.28       32.21      7.25 o 
   5  12   7       16.41       18.39     10.38 o 
   6  12   7        2.09        8.29      6.29 o 
  -6  13   7       34.66       44.21     10.79 o 
  -5  13   7        4.99       11.24      6.71 o 
  -4  13   7       25.39       25.01      5.11 o 
  -3  13   7        0.01        3.17      4.49 o 
  -2  13   7       34.73       43.38      3.88 o 
  -1  13   7       10.68       11.21      2.35 o 
   0  13   7       39.30       51.02      4.17 o 
   1  13   7        1.81        6.03      2.62 o 
   2  13   7        0.88        6.18      1.59 o 
   3  13   7       11.98       24.38      4.14 o 
   4  13   7       88.41       96.53      6.56 o 
   5  13   7       25.00       59.10     16.88 o 
   6  13   7        0.02        5.13      5.97 o 
  -6  14   7        0.12       -3.88      7.01 o 
  -5  14   7        0.49        9.23     10.54 o 
  -4  14   7       14.83       15.30      4.22 o 
  -3  14   7       45.62       45.79      7.85 o 
  -2  14   7       33.16       32.23      4.11 o 
  -1  14   7       51.01       57.52      4.73 o 
   0  14   7        2.77       13.64      3.07 o 
   1  14   7       14.65       17.26      4.55 o 
   2  14   7       29.80       40.49      4.48 o 
   3  14   7       65.89       68.95      8.08 o 
   4  14   7        8.74        6.26     10.63 o 
  -5  15   7       40.40       48.65     11.09 o 
  -4  15   7      113.05      133.24      9.87 o 
  -3  15   7       23.35       20.30      4.75 o 
  -2  15   7        4.95       12.57      4.17 o 
  -1  15   7       12.64       25.02      4.78 o 
   0  15   7       10.78       22.79      6.07 o 
   1  15   7       15.48       46.58      7.32 o 
   2  15   7       45.95       28.33      5.59 o 
   3  15   7      158.75      129.85      8.81 o 
   4  15   7       81.03       82.08      9.27 o 
  -4  16   7        5.73       10.96      6.83 o 
  -3  16   7       50.28       74.48     16.75 o 
  -2  16   7        0.75        4.97      9.29 o 
  -1  16   7        0.10        7.40      3.50 o 
   0  16   7      203.70      280.55     29.81 o 
   1  16   7        6.78        5.20      8.66 o 
   3  16   7       84.68       92.41      7.52 o 
  -1  17   7       62.58       85.53      7.56 o 
   0  17   7       45.07       65.83      7.42 o 
   1  17   7        0.13       15.83      3.35 o 
  -9   0   8      211.37      195.55     17.08 o 
  -8   0   8       98.36       85.58     12.72 o 
  -7   0   8        0.70       -4.81      4.81 o 
  -6   0   8       44.79       42.96      9.14 o 
  -5   0   8        7.00        3.65      5.49 o 
  -4   0   8       64.56       61.01      8.94 o 
  -3   0   8      110.88      102.52     10.17 o 
  -2   0   8      456.40      468.95     16.07 o 
  -1   0   8       92.48       72.71      5.91 o 
   0   0   8      190.71      180.30      7.35 o 
   1   0   8        0.07        0.70      1.11 o 
   2   0   8       66.91       74.66      3.53 o 
   3   0   8      330.20      317.93      6.76 o 
   4   0   8      485.01      445.57     18.18 o 
   5   0   8       12.32        7.39      4.12 o 
   6   0   8       99.08       95.33      9.64 o 
   7   0   8      186.12      158.03     13.02 o 
   8   0   8       50.88       62.67     10.07 o 
   9   0   8       29.29       54.01     10.65 o 
  -9   1   8      174.11      188.57     11.78 o 
  -8   1   8       49.31       40.43      5.63 o 
  -7   1   8      153.25      140.34      9.33 o 
  -6   1   8       27.21       27.11      5.40 o 
  -5   1   8       14.61       14.40     11.34 o 
  -4   1   8      306.53      298.65     11.07 o 
  -3   1   8      906.83      843.49     18.32 o 
  -2   1   8       22.21       30.14      3.81 o 
  -1   1   8      165.48      190.71      5.68 o 
   0   1   8      319.92      315.99      6.87 o 
   1   1   8      123.20      115.77      3.53 o 
   2   1   8        4.77       10.76      1.14 o 
   3   1   8      779.38      721.36      7.30 o 
   4   1   8       13.71       11.75      2.08 o 
   5   1   8        6.40        8.34      3.15 o 
   6   1   8       10.72       14.84      5.31 o 
   7   1   8       15.13       20.76      4.47 o 
   8   1   8       47.93       44.97      6.41 o 
   9   1   8        5.17       27.10      5.28 o 
  -9   2   8       21.76       25.25      7.03 o 
  -8   2   8      118.12      107.85      8.01 o 
  -7   2   8       46.63       50.47      5.67 o 
  -6   2   8       66.40       69.66      7.38 o 
  -5   2   8       33.61       29.79      5.28 o 
  -4   2   8      264.11      263.71     11.82 o 
  -3   2   8       81.56       79.27      6.73 o 
  -2   2   8      207.66      203.61      7.09 o 
  -1   2   8      294.54      281.02      6.57 o 
   0   2   8        0.74        2.56      1.70 o 
   1   2   8       42.87       35.56      2.41 o 
   2   2   8      198.11      184.32      3.48 o 
   3   2   8       55.61       46.49      2.43 o 
   4   2   8        3.78        5.03      1.88 o 
   5   2   8      340.71      303.91     12.12 o 
   6   2   8       15.73       15.15      3.79 o 
   7   2   8       18.85       21.78      6.19 o 
   8   2   8        4.20       13.18      6.80 o 
  -9   3   8        9.38       13.90      5.89 o 
  -8   3   8       15.31        8.99      4.15 o 
  -7   3   8      114.82      112.61      7.17 o 
  -6   3   8        9.17        8.60      3.66 o 
  -5   3   8      199.34      199.75      9.75 o 
  -4   3   8        8.59        9.03      5.04 o 
  -3   3   8      189.41      159.49     11.59 o 
  -2   3   8      220.07      214.42      6.96 o 
  -1   3   8        8.57       10.15      2.18 o 
   0   3   8      184.15      198.04      4.94 o 
   1   3   8      243.89      219.99      4.53 o 
   2   3   8       81.42       83.84      5.33 o 
   3   3   8      118.40      108.14      4.33 o 
   4   3   8       15.94       10.83      2.00 o 
   5   3   8        0.00        3.28      4.43 o 
   6   3   8      280.73      233.56      9.98 o 
   7   3   8      396.83      391.25     13.98 o 
   8   3   8       23.17       31.96      4.99 o 
  -9   4   8       10.76       13.56      5.80 o 
  -8   4   8       14.12       16.48      5.95 o 
  -7   4   8       24.03       27.00      4.70 o 
  -6   4   8        2.92        1.17      3.19 o 
  -5   4   8       21.44       18.58      3.96 o 
  -4   4   8        2.33       -2.20      3.15 o 
  -3   4   8      133.46      112.71      7.01 o 
  -2   4   8      294.93      245.87      6.45 o 
  -1   4   8       31.21       30.24      3.02 o 
   0   4   8       42.13       39.61      3.22 o 
   1   4   8       13.12       13.63      1.86 o 
   2   4   8        2.61        3.25      1.27 o 
   3   4   8      427.19      424.50      8.55 o 
   4   4   8        3.54        5.77      2.40 o 
   5   4   8        5.50       10.93      2.73 o 
   6   4   8       99.17       98.97      7.33 o 
   7   4   8       62.24       81.39      6.39 o 
  -9   5   8        0.03        0.26      5.98 o 
  -8   5   8       24.83       18.76      5.61 o 
  -7   5   8       70.27       78.92      8.06 o 
  -6   5   8        1.95       -1.85      1.85 o 
  -5   5   8        1.10       -2.27      2.27 o 
  -4   5   8       29.62       26.66      3.89 o 
  -3   5   8      236.67      200.47      6.18 o 
  -2   5   8       59.77       74.03      4.86 o 
  -1   5   8       81.47       74.13      4.73 o 
   0   5   8        4.86        2.94      2.13 o 
   1   5   8       12.31        7.19      2.41 o 
   2   5   8      274.77      261.03      6.63 o 
   3   5   8      133.47      127.57      6.28 o 
   4   5   8       16.84        9.39      2.03 o 
   5   5   8       11.80       12.08      2.53 o 
   6   5   8        0.02       18.26      4.32 o 
   7   5   8        3.73       17.36      4.91 o 
   8   5   8       15.61       25.29      6.25 o 
  -9   6   8        3.74        3.43      7.25 o 
  -8   6   8        0.56        4.48      3.17 o 
  -7   6   8       23.03       26.65      4.56 o 
  -6   6   8      180.07      181.46      7.88 o 
  -5   6   8        1.07       -1.95      1.95 o 
  -4   6   8       16.37       15.81      3.25 o 
  -3   6   8       17.13       17.77      4.14 o 
  -2   6   8      124.76       92.26     13.57 o 
  -1   6   8       72.28       61.68      3.86 o 
   0   6   8       35.39       35.90      3.10 o 
   1   6   8       66.46       58.79      5.78 o 
   2   6   8       40.99       38.07      3.20 o 
   3   6   8        0.45        0.28      0.88 o 
   4   6   8        1.55        1.32      1.43 o 
   5   6   8        2.88       -1.51      6.49 o 
   7   6   8       76.39       89.96      7.39 o 
   8   6   8       62.16      100.63      8.96 o 
  -8   7   8        0.61        3.20      4.75 o 
  -7   7   8       21.94       31.98      5.44 o 
  -6   7   8        0.16        1.31      2.05 o 
  -5   7   8       12.88       10.80      3.12 o 
  -4   7   8       52.55       42.15      4.73 o 
  -3   7   8        8.41        6.63      2.85 o 
  -2   7   8       43.73       46.14      3.50 o 
  -1   7   8        3.57        0.95      1.61 o 
   0   7   8       15.68       19.27      3.22 o 
   1   7   8       17.84       21.79      2.76 o 
   2   7   8        1.27        1.36      1.48 o 
   3   7   8        4.14        2.52      1.58 o 
   4   7   8       42.19       40.92      3.73 o 
   5   7   8        0.37       -1.18      3.82 o 
   6   7   8        0.44       16.51      3.94 o 
   7   7   8       82.45      104.94      8.72 o 
   8   7   8       15.96       57.22      4.47 o 
  -8   8   8        4.15       -5.71      5.71 o 
  -7   8   8       78.72       82.99      7.52 o 
  -6   8   8       12.72       21.97      3.80 o 
  -5   8   8       81.93       81.14      5.93 o 
  -4   8   8       59.34       57.94      5.44 o 
  -3   8   8       14.95        9.54      2.88 o 
  -2   8   8       71.35       74.76      5.27 o 
  -1   8   8      354.89      332.17     10.46 o 
   0   8   8      203.42      182.17      5.94 o 
   1   8   8      510.38      449.02      9.15 o 
   2   8   8      239.87      215.08      6.63 o 
   3   8   8      155.01      130.45      5.30 o 
   4   8   8       46.27       54.51      4.21 o 
   5   8   8       59.34       55.16      8.97 o 
   6   8   8       79.75       93.34      6.95 o 
   7   8   8       10.80       59.71      6.14 o 
  -8   9   8        1.85        3.28      7.01 o 
  -7   9   8        0.82        5.30      2.89 o 
  -6   9   8        6.19        7.91      3.60 o 
  -5   9   8       62.12       57.32      5.53 o 
  -4   9   8       18.97       18.51      3.71 o 
  -3   9   8        1.11        0.84      2.19 o 
  -2   9   8       30.44       26.76      3.91 o 
  -1   9   8       65.09       59.43      6.43 o 
   0   9   8       97.30       87.75      5.38 o 
   1   9   8       11.44       15.85      2.58 o 
   2   9   8       62.59       55.86      5.17 o 
   3   9   8       16.11       14.60      2.97 o 
   4   9   8        7.34       13.07      2.99 o 
   5   9   8       26.10       29.31      3.71 o 
   6   9   8        3.37       13.25      4.95 o 
  -7  10   8      202.67      220.19     11.19 o 
  -6  10   8        0.36        6.85      3.42 o 
  -5  10   8       12.47        8.56      3.06 o 
  -4  10   8       12.67       22.45      5.26 o 
  -3  10   8       39.20       35.38      4.46 o 
  -2  10   8       34.32       35.97      4.51 o 
  -1  10   8      115.45      100.22      9.80 o 
   0  10   8      163.10      138.42      5.48 o 
   1  10   8      108.83      102.10      4.19 o 
   2  10   8      210.85      187.92      6.52 o 
   3  10   8        4.47        6.20      2.13 o 
   4  10   8        9.34       10.72      1.99 o 
   5  10   8        2.70       10.60      5.85 o 
   6  10   8        0.74       12.37      5.51 o 
   7  10   8       68.14      157.61      9.26 o 
  -7  11   8      115.33      127.04     16.58 o 
  -6  11   8       92.03      101.91      8.10 o 
  -5  11   8       51.75       49.10      6.66 o 
  -4  11   8      177.81      195.22      8.36 o 
  -3  11   8       10.66       16.44      3.32 o 
  -2  11   8       31.91       28.48      4.04 o 
  -1  11   8       19.10       13.94      2.69 o 
   0  11   8      144.89      123.61      5.34 o 
   1  11   8        1.22        5.20      1.86 o 
   2  11   8        5.86        5.57      1.83 o 
   3  11   8       90.26       81.91      5.03 o 
   4  11   8        6.12       11.63      4.19 o 
   5  11   8       10.58       24.33      5.83 o 
   6  11   8      103.24      139.01     32.41 o 
  -6  12   8       28.63       31.79      6.39 o 
  -5  12   8      111.36      111.86      8.61 o 
  -4  12   8        4.73        9.82      3.22 o 
  -3  12   8       23.90       25.10      5.64 o 
  -2  12   8       23.47       22.52      4.84 o 
  -1  12   8        5.61        6.57      2.45 o 
   0  12   8      125.50      129.54      5.49 o 
   1  12   8        2.45       15.34      2.51 o 
   2  12   8       36.03       38.51      3.69 o 
   3  12   8        6.63       11.34      3.55 o 
   4  12   8        0.10       14.39      4.67 o 
   5  12   8        0.08        2.53      4.00 o 
   6  12   8       20.88      117.24      6.57 o 
  -6  13   8        3.23        1.69      7.61 o 
  -5  13   8       84.35      100.42      8.22 o 
  -4  13   8      192.27      193.40     10.69 o 
  -3  13   8       11.03        9.04      4.20 o 
  -2  13   8       73.85       79.87      5.92 o 
  -1  13   8       22.44       30.20      4.06 o 
   0  13   8       10.47       23.98      8.74 o 
   1  13   8        1.04        9.82      3.77 o 
   2  13   8       62.01       47.73      6.44 o 
   3  13   8       95.72      109.07     16.97 o 
   4  13   8       42.84       52.99      7.63 o 
   5  13   8      129.35      168.72     33.41 o 
  -5  14   8       33.15       32.51     13.41 o 
  -4  14   8       55.89       62.44      7.27 o 
  -3  14   8        0.08        4.32      8.25 o 
  -2  14   8       51.36       63.97      8.88 o 
  -1  14   8       33.02       42.68      4.35 o 
   0  14   8        5.95       16.97      4.26 o 
   1  14   8       34.41       40.52      5.40 o 
   2  14   8      146.93      168.21     12.88 o 
   3  14   8      316.67      319.07     25.31 o 
   4  14   8        0.28        1.24     11.47 o 
  -4  15   8        4.04       -6.10      6.10 o 
  -3  15   8       88.79       95.75      8.04 o 
  -2  15   8       69.10       80.70     20.33 o 
  -1  15   8        1.09        3.04      6.11 o 
   0  15   8        6.05       11.64      3.93 o 
   1  15   8      125.07      129.08      9.05 o 
   3  15   8       21.12       25.66      9.07 o 
  -2  16   8       10.56       19.45      4.53 o 
  -1  16   8        0.67        2.58      5.96 o 
   0  16   8        0.04        1.94      5.80 o 
   1  16   8        2.54        0.55      5.44 o 
  -9   1   9        0.76       -4.17      4.89 o 
  -8   1   9       25.77       20.16      7.76 o 
  -7   1   9        7.13        3.59      4.59 o 
  -6   1   9        9.75        5.22      4.38 o 
  -5   1   9        2.63        4.01      4.00 o 
  -4   1   9        1.41       -0.17      4.47 o 
  -3   1   9       10.07        9.01      3.82 o 
  -2   1   9      203.63      177.50      8.68 o 
  -1   1   9      173.67      150.66      9.68 o 
   0   1   9       44.96       56.75      3.84 o 
   1   1   9       59.43       46.65      2.71 o 
   2   1   9        1.51        0.54      1.21 o 
   3   1   9       92.10       86.63      3.27 o 
   4   1   9      248.24      222.66      7.76 o 
   5   1   9        3.37        7.58      2.90 o 
   6   1   9       35.52       39.75      5.34 o 
   7   1   9       36.47       35.17      5.38 o 
   8   1   9       20.17       33.91      4.86 o 
  -9   2   9       50.15       50.32      8.14 o 
  -8   2   9        6.54        3.34      5.13 o 
  -7   2   9       28.52       22.74      4.82 o 
  -6   2   9      129.19      126.97      9.02 o 
  -5   2   9       58.70       57.98      6.72 o 
  -4   2   9        8.10        1.39      3.55 o 
  -3   2   9        7.21        8.58      3.93 o 
  -2   2   9      230.29      215.23      9.21 o 
  -1   2   9        9.36       12.71      3.80 o 
   0   2   9        3.59        3.80      1.91 o 
   1   2   9      138.66      124.35      4.10 o 
   2   2   9      103.67      101.68      3.18 o 
   3   2   9       61.10       63.65      3.44 o 
   4   2   9       13.64       11.13      2.06 o 
   5   2   9        0.05       -2.78      3.11 o 
   6   2   9       10.93       23.30      3.89 o 
   7   2   9        1.77       14.97      4.21 o 
   8   2   9      112.63      140.25      8.71 o 
  -8   3   9      173.15      175.51     11.24 o 
  -7   3   9       17.92       19.47      4.61 o 
  -6   3   9       78.81       84.94      6.69 o 
  -5   3   9       64.06       58.93      6.92 o 
  -4   3   9        1.49       -1.57      3.19 o 
  -3   3   9      148.56      154.44      8.38 o 
  -2   3   9      116.23      119.68      9.38 o 
  -1   3   9        7.41        3.49      2.28 o 
   0   3   9      140.44      128.88      4.82 o 
   1   3   9       34.59       37.04      2.76 o 
   2   3   9       95.87       90.68      3.27 o 
   3   3   9       17.67       18.11      2.25 o 
   4   3   9       59.21       69.12      4.28 o 
   5   3   9       14.62       21.63     10.72 o 
   6   3   9       48.76       79.45      6.78 o 
   7   3   9       21.79       36.27      5.05 o 
   8   3   9        2.81       11.25      5.53 o 
  -8   4   9       13.31       18.95      6.03 o 
  -7   4   9       52.62       61.04      7.72 o 
  -6   4   9        0.33       -2.24      3.03 o 
  -5   4   9      158.62      157.35      7.32 o 
  -4   4   9        0.02       -0.71      3.30 o 
  -3   4   9       32.40       27.08      4.90 o 
  -2   4   9      533.73      512.04     11.39 o 
  -1   4   9      125.73      103.60      6.83 o 
   0   4   9       20.02       18.52      2.35 o 
   1   4   9      251.00      226.97     13.76 o 
   2   4   9       16.45       13.54      2.94 o 
   3   4   9       27.01       16.72      3.11 o 
   4   4   9      291.21      262.62      8.58 o 
   5   4   9        1.02        3.00      3.59 o 
   6   4   9       31.31       39.94      7.95 o 
   8   4   9       40.64       76.67      8.28 o 
  -8   5   9        6.46        5.42      6.32 o 
  -7   5   9        0.88        9.86      7.81 o 
  -6   5   9        1.58        5.51      4.22 o 
  -5   5   9       20.16       27.73      6.21 o 
  -4   5   9      282.44      269.72      9.23 o 
  -3   5   9       67.02       62.83      7.42 o 
  -2   5   9      137.16      116.09      7.49 o 
  -1   5   9       86.09       80.38      6.45 o 
   0   5   9       96.70       90.32      4.96 o 
   1   5   9       51.10       49.66      9.40 o 
   2   5   9      318.62      282.20      8.77 o 
   3   5   9       37.96       44.05      4.46 o 
   4   5   9        3.27        3.19      2.20 o 
   5   5   9       47.63       61.56      8.86 o 
   6   5   9       21.90       38.10      7.37 o 
   7   5   9      125.99      159.21     12.21 o 
  -8   6   9        2.24        5.81      3.73 o 
  -7   6   9       61.00       67.17      7.97 o 
  -6   6   9       38.51       31.49      5.59 o 
  -5   6   9       14.22       12.42      4.07 o 
  -4   6   9       74.94       61.62     11.04 o 
  -3   6   9       27.88       34.93      4.47 o 
  -2   6   9      137.18      128.64      6.42 o 
  -1   6   9       41.74       39.06      4.43 o 
   0   6   9      193.00      177.57      6.91 o 
   1   6   9      321.02      305.91      8.82 o 
   2   6   9       99.45       90.08      5.49 o 
   3   6   9      145.38      121.64      6.07 o 
   4   6   9      358.89      342.87     10.20 o 
   5   6   9       10.68       18.60      6.42 o 
   6   6   9       13.12       36.40      3.79 o 
  -8   7   9       47.62       60.09      9.12 o 
  -7   7   9       84.16       99.18      8.40 o 
  -6   7   9       54.96       69.83      8.01 o 
  -5   7   9      164.59      172.86      8.21 o 
  -4   7   9       65.63       57.44      5.58 o 
  -3   7   9       41.15       38.40      6.63 o 
  -2   7   9        3.08        3.64      2.46 o 
  -1   7   9      250.89      242.67      8.37 o 
   0   7   9      236.31      215.58      7.71 o 
   1   7   9       57.34       57.12      4.95 o 
   2   7   9      495.51      449.20     11.65 o 
   3   7   9        7.39        8.74      2.35 o 
   4   7   9       52.64       48.17      4.10 o 
   5   7   9       17.67       21.57      4.24 o 
   6   7   9       19.59       44.87      4.38 o 
  -7   8   9       78.19       90.72      9.08 o 
  -6   8   9        0.07        2.35      2.88 o 
  -5   8   9        0.17        1.53      2.35 o 
  -4   8   9       16.42       16.39      3.63 o 
  -3   8   9       25.82       26.91      4.05 o 
  -2   8   9       60.13       68.03      7.20 o 
  -1   8   9       31.49       35.18      4.24 o 
   0   8   9      221.72      192.77      7.39 o 
   1   8   9       24.19       24.46      3.61 o 
   2   8   9       52.87       51.17      4.24 o 
   3   8   9      119.51      103.37      4.86 o 
   4   8   9       39.32       41.20      3.70 o 
   5   8   9        6.13        8.50      3.49 o 
   6   8   9       34.64       84.58      5.57 o 
  -7   9   9        6.60       18.00      4.14 o 
  -6   9   9       25.84       29.35      5.66 o 
  -5   9   9       71.42       82.11      9.31 o 
  -4   9   9       55.28       61.76      5.79 o 
  -3   9   9      186.58      176.86      7.86 o 
  -2   9   9       19.59       15.47      3.46 o 
  -1   9   9      145.96      135.79      6.59 o 
   0   9   9       92.63       89.58      5.41 o 
   1   9   9        3.11        7.40      1.99 o 
   2   9   9        4.12        6.40      2.07 o 
   3   9   9       28.02       36.30      3.77 o 
   4   9   9      105.76      103.82      5.16 o 
   5   9   9       49.16       48.86      6.70 o 
   6   9   9        4.91       62.58      6.04 o 
  -7  10   9       33.58       41.59     10.30 o 
  -6  10   9      119.90      132.47      9.18 o 
  -5  10   9        6.04        9.76      3.71 o 
  -4  10   9        3.51        4.73      3.18 o 
  -3  10   9        3.29        4.03      2.46 o 
  -2  10   9       25.77       23.30      3.75 o 
  -1  10   9      189.86      179.48      7.58 o 
   0  10   9        5.31        6.48      2.71 o 
   1  10   9       40.08       40.75      3.85 o 
   2  10   9       46.58       38.83      3.94 o 
   3  10   9       21.94       43.98      9.93 o 
   4  10   9       43.78       63.92     12.42 o 
   5  10   9       26.09       40.14      9.17 o 
   6  10   9       32.31       41.78      7.81 o 
  -6  11   9       86.73      100.43      8.35 o 
  -5  11   9       19.27       19.11      5.70 o 
  -4  11   9        3.05        6.98      3.55 o 
  -3  11   9      133.99      127.95      7.00 o 
  -2  11   9        6.66       14.58      3.50 o 
  -1  11   9        0.37        3.50      3.47 o 
   0  11   9       95.61      108.59      5.18 o 
   1  11   9       15.21       20.12      3.34 o 
   2  11   9       28.90       32.80      3.55 o 
   3  11   9        0.49        7.90      3.58 o 
   4  11   9        5.07       17.11      8.26 o 
   5  11   9        3.73        9.16      4.63 o 
  -5  12   9        4.19       12.32      5.88 o 
  -4  12   9        8.91       12.13      8.10 o 
  -3  12   9        2.08        7.15      3.78 o 
  -2  12   9       32.97       42.26      5.01 o 
  -1  12   9        7.99       14.61      3.28 o 
   0  12   9       42.69       53.67      6.82 o 
   1  12   9       11.18       13.39      6.69 o 
   2  12   9       61.30       61.15      5.89 o 
   3  12   9      121.35      121.87     13.64 o 
   4  12   9        8.75       10.47      4.55 o 
   5  12   9        0.70       -5.39      6.30 o 
  -4  13   9       28.05       35.70     12.09 o 
  -3  13   9       52.20       61.69      7.46 o 
  -2  13   9       17.93       13.28      4.43 o 
  -1  13   9       34.42       37.44      4.57 o 
   0  13   9        3.60        5.81      3.56 o 
   1  13   9        5.46       19.47      6.65 o 
   2  13   9        5.12       14.97      9.28 o 
   3  13   9        2.54       10.67      4.70 o 
   4  13   9       21.75       27.62      6.07 o 
  -3  14   9        0.01        9.70      3.33 o 
  -2  14   9       39.15       57.44      8.77 o 
  -1  14   9       11.09       20.78      4.25 o 
   0  14   9       22.88       20.63      8.42 o 
   1  14   9        0.05       -5.31      5.31 o 
   2  14   9       56.88       73.19      8.34 o 
   3  14   9       73.37       65.72      7.88 o 
  -2  15   9        0.00        5.41      6.37 o 
  -1  15   9      111.88      117.29      9.03 o 
   0  15   9        1.95        0.98      6.31 o 
   1  15   9       60.93       81.99      7.43 o 
  -8   0  10       49.45       42.67     10.99 o 
  -7   0  10       14.47        5.09      6.55 o 
  -6   0  10      141.38      126.08     13.19 o 
  -5   0  10      215.71      216.12     15.43 o 
  -4   0  10      123.75      118.25     11.70 o 
  -3   0  10        2.02        2.04      5.14 o 
  -2   0  10        0.01       -1.32      4.30 o 
  -1   0  10       71.03       77.42      9.84 o 
   0   0  10      304.17      246.73     14.05 o 
   1   0  10      145.25      135.03      5.92 o 
   2   0  10      375.18      346.52      9.10 o 
   3   0  10        1.82        2.72      1.82 o 
   4   0  10       15.78       10.54      4.19 o 
   5   0  10       47.95       47.45      8.06 o 
   6   0  10        3.56       24.64      4.83 o 
   7   0  10      209.74      249.75     16.22 o 
  -8   1  10       14.76       14.92      5.73 o 
  -7   1  10        9.85       11.23      5.32 o 
  -6   1  10        2.26       -2.84      4.03 o 
  -5   1  10      108.48      125.66      8.91 o 
  -4   1  10       55.99       59.57      6.82 o 
  -3   1  10      100.11       96.50      7.19 o 
  -2   1  10       22.56       23.03      4.76 o 
  -1   1  10       29.54       26.74      4.77 o 
   0   1  10        2.40        1.80      2.14 o 
   1   1  10       30.28       29.40      2.51 o 
   2   1  10       60.42       58.57      3.15 o 
   3   1  10       12.85       13.39      2.13 o 
   4   1  10      128.40      108.75      6.78 o 
   5   1  10       57.16       76.06     11.28 o 
   7   1  10       14.97       75.22      6.27 o 
  -8   2  10        7.74       11.69     15.23 o 
  -7   2  10        1.38       -4.30      4.30 o 
  -6   2  10        4.48        5.08      4.49 o 
  -5   2  10        7.38        4.07      4.11 o 
  -4   2  10        7.62        3.26      3.87 o 
  -3   2  10      292.41      314.13     12.01 o 
  -2   2  10       17.76       13.16      4.11 o 
  -1   2  10      499.82      491.47     11.54 o 
   0   2  10       57.24       54.00      4.72 o 
   1   2  10       92.89       87.79      3.67 o 
   2   2  10       62.11       59.90      3.16 o 
   3   2  10       20.23       18.06      2.16 o 
   4   2  10       46.53       40.08      5.57 o 
   5   2  10      219.24      243.22     30.04 o 
   7   2  10       51.16       85.15      8.79 o 
  -8   3  10        0.34        2.91      4.85 o 
  -7   3  10       16.81       18.18      5.87 o 
  -6   3  10        0.35       -1.65      3.76 o 
  -5   3  10        0.05       -3.16      3.16 o 
  -4   3  10       10.59       11.41      4.11 o 
  -3   3  10       77.22       77.49      7.31 o 
  -2   3  10        0.04        3.35      2.34 o 
  -1   3  10        9.93        5.84      2.41 o 
   0   3  10      125.37      125.53      6.07 o 
   1   3  10      272.73      259.35      6.09 o 
   2   3  10       87.45       71.57      3.96 o 
   3   3  10        0.12       -0.53      1.55 o 
   4   3  10        0.23        5.91      1.96 o 
   5   3  10        0.09        8.57      4.91 o 
   6   3  10       35.34       42.42      8.44 o 
   7   3  10       19.22       44.84      8.26 o 
  -8   4  10       36.77       59.75     11.87 o 
  -7   4  10        1.32        0.28      6.27 o 
  -6   4  10        0.16        0.09      6.67 o 
  -5   4  10        1.33       -2.18      3.98 o 
  -4   4  10       16.28       13.70      6.95 o 
  -3   4  10       74.36       74.05      7.57 o 
  -2   4  10      152.71      139.59      8.15 o 
  -1   4  10      388.99      357.71     14.44 o 
   0   4  10        4.08        3.20      2.73 o 
   1   4  10        3.36        2.30      2.27 o 
   2   4  10       33.76       29.24      3.88 o 
   3   4  10        3.90        4.69      2.29 o 
   4   4  10       59.35       58.97      4.73 o 
   5   4  10       93.85      110.38     11.33 o 
   6   4  10        9.86       15.69      6.37 o 
   7   4  10       65.45       91.51      9.58 o 
  -7   5  10      113.62      114.64     15.21 o 
  -6   5  10       17.97       17.00      8.35 o 
  -5   5  10        0.57       -0.92      2.52 o 
  -4   5  10        5.25        3.03      3.01 o 
  -3   5  10       52.08       44.33      4.91 o 
  -2   5  10       22.98       14.74      3.81 o 
  -1   5  10      246.60      245.91     10.83 o 
   0   5  10        0.42        1.49      2.57 o 
   1   5  10      138.93      116.99      6.03 o 
   2   5  10        6.24        7.70      3.02 o 
   3   5  10      153.29      137.68      6.84 o 
   4   5  10       59.00       64.97      4.93 o 
   5   5  10       18.16       30.98      5.76 o 
   6   5  10       41.25       76.27      8.36 o 
   7   5  10       61.20      118.55      9.66 o 
  -7   6  10        4.54        5.15      3.78 o 
  -6   6  10       16.43       17.76      5.00 o 
  -5   6  10        1.42        0.39      2.74 o 
  -4   6  10       17.72       13.86      3.44 o 
  -3   6  10        2.08        1.49      2.47 o 
  -2   6  10        5.61        3.60      3.15 o 
  -1   6  10        4.05        5.12      2.80 o 
   0   6  10        0.15       -0.49      2.67 o 
   1   6  10       54.32       42.59      4.06 o 
   2   6  10      202.78      187.50      7.66 o 
   3   6  10       88.50       84.51      5.71 o 
   4   6  10       30.73       30.65      4.10 o 
   5   6  10        1.81       12.77     10.35 o 
  -7   7  10       48.19       63.95      8.05 o 
  -6   7  10       18.71       28.21      5.82 o 
  -5   7  10        8.80       10.05      5.47 o 
  -4   7  10       81.30       86.11     10.96 o 
  -3   7  10       35.20       28.86      7.72 o 
  -2   7  10       27.93       26.86      4.83 o 
  -1   7  10       18.67       15.34      2.95 o 
   0   7  10        0.63       -0.35      2.15 o 
   1   7  10        1.79        6.18      2.12 o 
   2   7  10        5.30       11.95      2.85 o 
   3   7  10       74.49       89.00      5.91 o 
   4   7  10       62.24       76.73      5.55 o 
   5   7  10        5.73       18.94     12.62 o 
  -7   8  10        6.42       22.58      8.04 o 
  -6   8  10        1.05        4.30      3.30 o 
  -5   8  10        0.02        5.39      3.20 o 
  -4   8  10       25.36       22.95      5.04 o 
  -3   8  10        4.12        6.88      3.74 o 
  -2   8  10        0.28       -0.33      2.16 o 
  -1   8  10        8.51        7.90      2.78 o 
   0   8  10        1.79        4.34      3.05 o 
   1   8  10       11.84       16.19      4.85 o 
   2   8  10       13.00       21.30      3.48 o 
   3   8  10       12.70        8.71      3.80 o 
   4   8  10      254.80      214.31     11.02 o 
   5   8  10       94.37      108.32     11.12 o 
   6   8  10       40.56      127.78      6.86 o 
  -6   9  10        4.87        9.33      3.29 o 
  -5   9  10        3.72        5.88      3.33 o 
  -4   9  10       13.61       16.78      4.68 o 
  -3   9  10       24.04       18.84      3.84 o 
  -2   9  10        0.98        5.23      2.37 o 
  -1   9  10        0.18        1.42      2.95 o 
   0   9  10        8.03        8.12      2.75 o 
   1   9  10       51.79       46.64      4.99 o 
   2   9  10        0.87       -1.16      3.01 o 
   3   9  10        9.96       14.22      3.01 o 
   4   9  10       12.85        8.54      5.57 o 
   5   9  10       34.41       56.18     17.22 o 
  -6  10  10      261.03      287.48     20.19 o 
  -5  10  10        7.26       18.81      4.69 o 
  -4  10  10       18.73       23.01      4.86 o 
  -3  10  10        2.77        2.21      2.74 o 
  -2  10  10       17.30       20.65      4.93 o 
  -1  10  10        0.00        0.50      2.08 o 
   0  10  10       56.90       61.28     14.36 o 
   1  10  10       50.63       57.85      9.11 o 
   2  10  10       26.71       50.43      9.85 o 
   3  10  10        0.33        6.33      3.81 o 
   4  10  10       10.37       10.25      4.20 o 
   5  10  10        0.00        6.79      8.10 o 
  -5  11  10        8.80       18.73      7.55 o 
  -4  11  10        4.65        3.05      3.27 o 
  -3  11  10        0.55        5.38      4.79 o 
  -2  11  10      111.14      119.03      8.58 o 
  -1  11  10       64.21       77.52      6.58 o 
   0  11  10        0.26       -0.51      4.79 o 
   1  11  10       19.79       22.40      7.15 o 
   2  11  10       15.04       24.73      9.43 o 
   3  11  10       40.19       44.73      6.60 o 
  -4  12  10      136.59      159.92     10.01 o 
  -3  12  10        7.40       11.43      9.25 o 
  -2  12  10        0.08        5.46      3.09 o 
  -1  12  10       74.64       78.03      8.46 o 
   0  12  10       77.83       65.98      6.39 o 
   1  12  10      165.64      183.05     10.50 o 
   2  12  10       33.49       31.35      5.92 o 
   3  12  10       26.16       43.68      6.83 o 
  -3  13  10        4.26       10.89      6.82 o 
  -2  13  10        6.39       11.82      6.98 o 
  -1  13  10        8.23        5.83      6.97 o 
   0  13  10       21.56       24.35      5.23 o 
   1  13  10       31.18       69.42     10.47 o 
  -7   1  11        0.01        5.47      4.76 o 
  -6   1  11        2.55        7.47      4.95 o 
  -5   1  11        3.13        1.00      4.10 o 
  -4   1  11      109.41      111.42      8.51 o 
  -3   1  11       47.58       49.15      6.53 o 
  -2   1  11       22.32       26.64      7.10 o 
  -1   1  11       66.50       58.35      5.17 o 
   0   1  11        4.02        5.47      2.54 o 
   1   1  11        0.25        0.77      2.05 o 
   2   1  11       18.42       19.10      2.31 o 
   3   1  11        0.21       -0.03      3.09 o 
   4   1  11       10.00       16.67      4.44 o 
   6   1  11       19.97       59.84      6.48 o 
  -7   2  11        5.57        0.49      5.50 o 
  -6   2  11       24.92       37.48      6.77 o 
  -5   2  11      111.07      113.18      9.15 o 
  -4   2  11       53.77       61.39      8.30 o 
  -3   2  11        3.18       -1.39      3.37 o 
  -2   2  11       15.87       19.74      6.95 o 
  -1   2  11      242.26      235.77      8.42 o 
   0   2  11        9.30       10.85      2.88 o 
   1   2  11       16.72       13.61      2.19 o 
   2   2  11        0.66        2.63      1.79 o 
   3   2  11       11.08       14.29      2.27 o 
   4   2  11       14.99       10.48      4.11 o 
   5   2  11       50.40       45.27      8.25 o 
  -7   3  11       34.19       31.48     10.04 o 
  -6   3  11       55.47       65.93     12.06 o 
  -5   3  11        5.99       -1.82      5.96 o 
  -4   3  11        3.34        4.79      6.37 o 
  -3   3  11        1.23        1.58      3.04 o 
  -2   3  11       60.58       71.97      7.61 o 
  -1   3  11       19.68       11.08      3.74 o 
   0   3  11       25.44       21.57      4.61 o 
   1   3  11      123.42      116.58      6.20 o 
   2   3  11        6.12        8.84      2.86 o 
   3   3  11        4.91        6.43      3.04 o 
   4   3  11       25.13       33.67      5.63 o 
   5   3  11        3.02       20.83      5.54 o 
  -7   4  11        3.74        0.38      6.46 o 
  -6   4  11       10.59        4.99      5.99 o 
  -5   4  11        8.12       13.11      7.43 o 
  -4   4  11        0.85       -1.65      2.54 o 
  -3   4  11        6.68       10.25      3.51 o 
  -2   4  11       48.13       49.08      6.44 o 
  -1   4  11       54.66       50.94      6.57 o 
   0   4  11      218.43      199.20     10.11 o 
   1   4  11        2.85        1.50      2.21 o 
   2   4  11       78.78       77.18      6.17 o 
   3   4  11       28.68       32.84      4.29 o 
   4   4  11       93.06       78.57      8.31 o 
   5   4  11       18.55       32.57      7.93 o 
   6   4  11       30.94       75.06      7.96 o 
  -6   5  11        1.50        1.29      3.19 o 
  -5   5  11       19.20       14.76      4.46 o 
  -4   5  11      215.36      231.27     17.72 o 
  -3   5  11        5.77        8.80      3.15 o 
  -2   5  11       88.10       78.50      7.96 o 
  -1   5  11       22.92       15.52      4.27 o 
   0   5  11       71.07       91.11      8.54 o 
   1   5  11       71.21       81.44      6.00 o 
   2   5  11      230.65      227.64      8.63 o 
   3   5  11       48.45       55.84      5.50 o 
   4   5  11       34.78       27.83      6.41 o 
   5   5  11       21.68       18.76      5.31 o 
   6   5  11       23.05       72.35      6.28 o 
  -6   6  11      269.54      276.92     13.35 o 
  -5   6  11        1.78       -0.80      2.44 o 
  -4   6  11        2.09        2.84      2.81 o 
  -3   6  11      207.70      196.31      8.59 o 
  -2   6  11      186.78      190.73     10.60 o 
  -1   6  11       68.86       58.11      5.77 o 
   0   6  11      388.46      354.79     10.72 o 
   1   6  11       30.15       34.10      4.52 o 
   2   6  11       66.65       70.76      6.20 o 
   3   6  11       54.23       43.78      5.30 o 
   4   6  11        3.22        9.10      8.66 o 
   5   6  11      169.04      182.52     15.82 o 
  -6   7  11       34.12       46.50      9.62 o 
  -5   7  11       46.85       72.11      8.45 o 
  -4   7  11      121.89      137.03      9.50 o 
  -3   7  11       38.24       36.15      6.00 o 
  -2   7  11       35.01       39.23      4.89 o 
  -1   7  11      154.35      163.18      7.51 o 
   0   7  11        0.00       -0.21      2.47 o 
   1   7  11       23.86       24.02      4.45 o 
   2   7  11        7.40        8.63      2.91 o 
   3   7  11        7.16       14.37      5.87 o 
   4   7  11       12.11       27.56     14.91 o 
   5   7  11        7.05       -2.04      6.08 o 
  -5   8  11       90.31      110.73      9.04 o 
  -4   8  11       12.37       13.51      4.73 o 
  -3   8  11        3.24       -2.42      3.56 o 
  -2   8  11       85.38       92.44      8.68 o 
  -1   8  11       34.88       41.76      7.21 o 
   0   8  11       10.18       12.61      5.10 o 
   1   8  11        7.07        2.75      2.93 o 
   2   8  11       27.49       13.26      6.44 o 
   3   8  11        6.90        7.43      2.95 o 
   4   8  11        0.08       10.72      3.59 o 
   5   8  11       17.37        4.64      6.02 o 
  -5   9  11      170.78      177.84     11.42 o 
  -4   9  11        9.23        8.85      3.76 o 
  -3   9  11       33.00       37.77      6.54 o 
  -2   9  11       49.07       50.03     11.93 o 
  -1   9  11       22.42       30.92      7.84 o 
   0   9  11      186.37      186.90     11.26 o 
   1   9  11        1.82        7.41      3.41 o 
   2   9  11        3.87        4.53      5.93 o 
  -4  10  11        6.80       19.48      5.72 o 
  -3  10  11       25.30       24.04     10.26 o 
  -2  10  11        7.67        7.98      3.29 o 
  -1  10  11        2.11       -4.35      4.35 o 
   0  10  11        3.82       12.06      4.27 o 
   1  10  11       45.23       47.02      6.78 o 
   2  10  11        1.23        7.42      3.36 o 
   3  10  11       33.65       36.07      6.05 o 
  -3  11  11        2.19       13.62      6.22 o 
  -2  11  11       34.82       50.12     10.27 o 
  -1  11  11        9.82       23.33      3.65 o 
   0  11  11        0.41        5.07      3.62 o 
   1  11  11        0.00        4.04      2.23 o 
   2  11  11       10.26       13.31      6.65 o 
  -2  12  11       82.42      107.97      8.51 o 
  -1  12  11        3.51       11.46      9.44 o 
   0  12  11       12.96       63.69      4.74 o 
  -6   0  12       58.42       53.21     11.12 o 
  -5   0  12      149.01      154.54     14.87 o 
  -4   0  12      124.96      152.55     14.21 o 
  -3   0  12      156.53      161.48     13.89 o 
  -2   0  12        2.46       -0.05      4.91 o 
  -1   0  12       18.02       12.77      4.38 o 
   0   0  12       81.17       96.03     12.76 o 
   1   0  12       71.35       69.40      6.93 o 
   2   0  12       73.17      136.39      7.93 o 
   4   0  12      160.08      203.77     11.53 o 
  -6   1  12        5.31        4.29      4.50 o 
  -5   1  12        3.21        6.09      4.57 o 
  -4   1  12       18.24       16.16      5.28 o 
  -3   1  12        2.34        3.87      3.89 o 
  -2   1  12       62.27       64.80      8.90 o 
  -1   1  12      121.06      116.57      8.54 o 
   0   1  12       41.29       39.62      4.06 o 
   1   1  12       76.22       80.83      4.23 o 
   2   1  12       32.25       40.06      4.37 o 
   3   1  12        9.54        4.38      6.12 o 
   4   1  12       49.94      119.39      7.58 o 
   5   1  12       40.57      139.70      7.89 o 
  -6   2  12       23.24       26.47      9.03 o 
  -5   2  12       27.96       17.05      7.99 o 
  -4   2  12       21.57       19.66      7.82 o 
  -3   2  12       52.97       53.16     10.08 o 
  -2   2  12        5.41        7.06      3.84 o 
  -1   2  12       31.95       26.37      7.90 o 
   0   2  12      406.58      367.16     14.39 o 
   1   2  12        5.68        9.47      2.22 o 
   2   2  12        7.76       15.90      2.93 o 
   3   2  12        0.26        4.04      4.36 o 
   4   2  12        3.61       16.93     13.40 o 
   5   2  12       77.07      141.54     10.08 o 
  -6   3  12       17.75       15.79      8.00 o 
  -5   3  12        0.17       -4.17      6.35 o 
  -4   3  12       25.22       30.37      5.87 o 
  -3   3  12      118.75      123.03      8.65 o 
  -2   3  12        0.38        2.01      4.83 o 
  -1   3  12        1.29        2.88      3.35 o 
   0   3  12       17.45       16.69      4.51 o 
   1   3  12        7.94        8.84      3.02 o 
   2   3  12       36.80       38.92      4.56 o 
   3   3  12       82.43       93.87      7.65 o 
   4   3  12       33.07       47.46     11.36 o 
  -6   4  12        0.15       -1.23      5.82 o 
  -5   4  12       39.28       38.57     10.22 o 
  -4   4  12       28.94       21.13      6.77 o 
  -3   4  12       19.49       27.13      5.82 o 
  -2   4  12       94.52       94.90     13.93 o 
  -1   4  12       19.96       21.74      7.24 o 
   0   4  12      150.04      125.81      8.68 o 
   1   4  12       33.62       33.10      4.58 o 
   2   4  12        1.20        1.00      2.38 o 
   3   4  12        7.96       20.23      4.02 o 
   4   4  12        1.34        3.28      6.54 o 
  -5   5  12       44.24       47.90      7.17 o 
  -4   5  12       12.33       16.78      4.56 o 
  -3   5  12       20.41       23.63      4.87 o 
  -2   5  12      120.28      123.49      8.78 o 
  -1   5  12        7.98       19.84      4.62 o 
   0   5  12       93.74       91.69     13.83 o 
   1   5  12       62.55       59.89      5.89 o 
   2   5  12      135.05      124.74      7.00 o 
   3   5  12        0.00        3.36      3.23 o 
   4   5  12      148.68      138.78     11.75 o 
  -5   6  12        1.01       10.31      3.72 o 
  -4   6  12      152.07      152.00     12.12 o 
  -3   6  12        0.54        3.16      6.23 o 
  -2   6  12        4.94        3.80      2.83 o 
  -1   6  12       38.86       42.87      5.27 o 
   0   6  12        1.16        6.72      4.15 o 
   1   6  12        1.99        5.38      5.31 o 
   2   6  12        2.38       11.01      4.89 o 
   3   6  12      186.97      183.25      8.23 o 
   4   6  12       12.04       12.84     12.86 o 
  -4   7  12       66.72      138.95      6.15 o 
  -3   7  12       30.20       42.24      7.69 o 
  -2   7  12        1.69        8.46      2.55 o 
  -1   7  12        0.05        2.16      5.52 o 
   0   7  12       19.48       21.65      4.90 o 
   1   7  12       11.78       12.67      4.48 o 
   2   7  12       38.24       58.07      8.59 o 
   3   7  12        8.11       15.24      4.18 o 
  -4   8  12      103.11      119.36      9.29 o 
  -3   8  12        0.61        3.87      7.90 o 
  -2   8  12        7.14       19.40      4.01 o 
  -1   8  12       26.96       29.20      5.41 o 
   0   8  12        0.54        2.53      3.08 o 
   1   8  12      135.44      150.01      8.37 o 
   2   8  12        0.43        7.10      3.43 o 
   3   8  12       41.51       33.55      5.63 o 
  -3   9  12        1.71       -1.15      4.74 o 
  -2   9  12       16.64       27.72      4.85 o 
  -1   9  12        7.10       16.18      6.71 o 
   0   9  12       40.06       36.77     21.30 o 
   1   9  12        0.08        3.66      2.08 o 
  -2  10  12        1.20        1.37      4.92 o 
  -1  10  12        3.56        8.43      5.99 o 
   0  10  12       17.17       29.11      5.78 o 
   1  10  12        8.57       19.63      5.83 o 
  -4   1  13        8.04        5.45      6.10 o 
  -3   1  13       10.49        9.33      6.50 o 
  -2   1  13        2.12        6.32      3.94 o 
  -1   1  13       53.81       57.15      5.82 o 
   0   1  13        1.81        7.60      2.61 o 
   1   1  13       99.34      103.28      5.76 o 
   2   1  13       52.37      130.30      7.56 o 
  -4   2  13       30.18       39.78      9.87 o 
  -3   2  13       75.77       82.86      8.97 o 
  -2   2  13       62.20       62.08      7.89 o 
  -1   2  13        7.19        2.73      3.07 o 
   0   2  13       27.33       34.98      6.98 o 
   1   2  13       61.94       73.38      9.64 o 
   2   2  13        6.68       10.52      6.96 o 
   3   2  13        8.00        9.36      6.77 o 
  -4   3  13        8.50       25.55      3.99 o 
  -3   3  13       17.98       17.53      4.59 o 
  -2   3  13        7.20        2.99      3.85 o 
  -1   3  13        1.42        5.16      4.34 o 
   0   3  13       24.48       31.93      3.70 o 
   1   3  13       58.30       59.13      8.50 o 
   2   3  13        7.18       19.12      4.61 o 
   3   3  13        0.52       10.90      6.84 o 
  -4   4  13       23.71       46.73     16.61 o 
  -3   4  13      191.09      209.55     11.33 o 
  -2   4  13        1.15        0.95      3.17 o 
  -1   4  13       10.07       12.65      4.37 o 
   0   4  13       14.35       14.90      3.62 o 
   1   4  13      134.50      152.37      7.56 o 
   2   4  13       39.82       69.45     11.92 o 
   3   4  13       17.56       51.46     26.42 o 
  -3   5  13      174.86      206.78     18.83 o 
  -2   5  13      146.66      135.11      9.41 o 
  -1   5  13       51.14       60.62      7.83 o 
   0   5  13        1.37        5.65      3.75 o 
   1   5  13        0.72        4.38      3.73 o 
   2   5  13        0.34       10.06      3.77 o 
  -3   6  13        0.74       13.64      6.69 o 
  -2   6  13       83.17       83.47      9.04 o 
  -1   6  13       61.28       87.06      9.15 o 
   0   6  13        0.26       10.79      3.32 o 
   1   6  13      105.25      105.82      7.35 o 
   2   6  13       61.38       62.64     11.44 o 
  -2   7  13        4.36       12.05      5.32 o 
  -1   7  13       19.03       12.24      4.29 o 
   0   7  13        1.29        7.80      3.71 o 
   1   7  13       58.98       54.05      7.26 o 
  -1   0  14       42.18       53.61     10.40 o 
   0   0  14        6.10       14.51      3.99 o 
  -1   1  14        6.91        8.91      3.16 o 
   0   1  14       21.10       26.57      4.39 o 
  -1   2  14       44.48       50.78     10.01 o 
   0   2  14       24.74       27.69      8.15 o 
                                                 
